# Supplementary material for: Human CD79b+ neutrophils in the blood are associated with early-stage melanoma
Source: Front Immunol. 2023 Oct 31;14:1224045. doi: 10.3389/fimmu.2023.1224045 (PMC10643866; doi:10.3389/fimmu.2023.1224045)
Supplement: Supplementary file 2 [file Table_1.xlsx]

## Sheet: Sheet1
Supplementary Table 1. Healthy Donor and Melanoma Patient Information
																Figure 2B, Figure 5C, Sup. Figure 2A, Sup. Figure 4A	Figure 4D, Sup. Figure 4.2A	Figure 1A-D	Fiugre 4C, Sup. Figure 4B	Figure 2A, C, E, Figure 3, Figure 4B, Sup. Figure 2B, C, Sup. Figure 4C	Figure 2D		Fiugre 4D, E	Sup. Figure 5C	Sup. Figure 5B	Figure 5D	Fiugre 5A	Sup. Figure 5A	Figure 5B	Figure 4A
Tissue	Source	Age	Diagnosis	Sex	Blood Type	BMI	Race	Treatment	BRAF Status	Stage	Location of Primary Tumor	% CD79b+ Neutrophils of Total	% CD79b+ of Neutrophils	% Neutrophils of Total	Total Cell Count/mL	Bone Marrow Flow Cytometry	Bone Marrow Bulk RNA-seq	Blood CyTOF	Blood Image Stream	Blood Flow Cytometry	Blood CyTOF Age Matched	Blood BNeut Count/ml	Blood Bulk RNA-Seq	Blood Antibody	Blood ROS/Superoxide	Blood Phagocytosis	Confocal Imaging	Bone Marrow Netosis (SO + DAPI)	Blood Netosis (SO + DAPI)	Bone Marrow Cytospin
Bone Marrow	AllCells	27	Healthy	M	A+	22.3	Other	N/A	N/A	N/A	N/A	0.232795	0.290272	80.199	N/A	x
Bone Marrow	AllCells	31	Healthy	F	B-	26.4	Other	N/A	N/A	N/A	N/A	0.196584	0.242747	80.9831	N/A	x
Bone Marrow	AllCells	27	Healthy	M	B+	22.7	White	N/A	N/A	N/A	N/A	0.209983	0.247901	84.7044	N/A	x
Bone Marrow	AllCells	39	Healthy	F	AB+	23.1	White	N/A	N/A	N/A	N/A	0.515698	0.63932	80.6634	2.56889e+07	x	x
Bone Marrow	AllCells	61	Healthy	M	O-	27.6	White	N/A	N/A	N/A	N/A	0.00731486	0.0646883	11.3079	16570000	x	x													x
Bone Marrow	AllCells	32	Healthy	F	O+	23.3	Other	N/A	N/A	N/A	N/A	0.153592	0.208896	73.5258	27530000	x	x													x
Bone Marrow	AllCells	31	Healthy	M	O+	29.1	White	N/A	N/A	N/A	N/A	0.00775776	0.165222	4.69536	13865000	x
Bone Marrow	AllCells	35	Healthy	M	A+	21.7	White	N/A	N/A	N/A	N/A	0.114598	0.239125	N/A	36480000	x
Bone Marrow	AllCells	46	Healthy	M	A+	30.7	White	N/A	N/A	N/A	N/A	N/A	N/A	N/A	N/A												x	x
Bone Marrow	AllCells	30	Healthy	M	A+	26.5	Asian	N/A	N/A	N/A	N/A	N/A	N/A	N/A	29164000												x	x
Bone Marrow	AllCells	22	Healthy	M	O+	26.3	Black or African American	N/A	N/A	N/A	N/A	N/A	N/A	N/A	N/A												x	x
Blood	University Hospital Southampton	81	Healthy	F	N/A	N/A	White British	N/A	N/A	N/A	N/A	0.100354	0.14	74.3	N/A						x
Blood	University Hospital Southampton	57	Healthy	F	N/A	N/A	White British	N/A	N/A	N/A	N/A	0	0	60.7	N/A						x
Blood	University Hospital Southampton	69	Healthy	M	N/A	N/A	White British	N/A	N/A	N/A	N/A	0.214373	0.32	68.1	N/A						x
Blood	University Hospital Southampton	72	Healthy	F	N/A	N/A	White British	N/A	N/A	N/A	N/A	0.28	0.38	72.1	N/A						x
Blood	University Hospital Southampton	50	Healthy	F	N/A	N/A	White British	N/A	N/A	N/A	N/A	0.57358	0.91	62.7	N/A						x
Blood	University Hospital Southampton	56	Healthy	F	N/A	N/A	South African	N/A	N/A	N/A	N/A	0.34	0.53	63.2	N/A						x
Blood	University Hospital Southampton	68	Healthy	M	N/A	N/A	White British	N/A	N/A	N/A	N/A	0.052	0.076	69.1	N/A						x
Blood	University Hospital Southampton	70	Healthy	M	N/A	N/A	White British	N/A	N/A	N/A	N/A	0.639614	0.83	76.9	N/A						x
Blood	University Hospital Southampton	69	Healthy	F	N/A	N/A	White British	N/A	N/A	N/A	N/A	0.45	0.57	79.2	N/A						x
Blood	University Hospital Southampton	58	Healthy	F	N/A	N/A	White British	N/A	N/A	N/A	N/A	0.28	0.42	65.8	N/A						x
Blood	University Hospital Southampton	73	Healthy	M	N/A	N/A	White British	N/A	N/A	N/A	N/A	0.13	0.2	61.7	N/A						x
Blood	La Jolla Institute Blood Donor Program	48	Healthy	F	N/A	24.03	N/A	N/A	N/A	N/A	N/A	0.0270247	0.0473378	57.0889	N/A					x
Blood	La Jolla Institute Blood Donor Program	43	Healthy	F	N/A	28.19	N/A	N/A	N/A	N/A	N/A	0.0367619	0.0588763	62.4392	N/A					x
Blood	La Jolla Institute Blood Donor Program	29	Healthy	F	N/A	28.3	N/A	N/A	N/A	N/A	N/A	0.0373469	0.0607656	61.4606	N/A					x
Blood	La Jolla Institute Blood Donor Program	33	Healthy	M	N/A	27.37	N/A	N/A	N/A	N/A	N/A	0.023356	0.0386756	60.3896	N/A					x
Blood	La Jolla Institute Blood Donor Program	41	Healthy	F	N/A	26.16	N/A	N/A	N/A	N/A	N/A	0.0641631	0.130308	49.2397	N/A					x
Blood	La Jolla Institute Blood Donor Program	32	Healthy	M	N/A	27.2	N/A	N/A	N/A	N/A	N/A	0.0378261	0.0877565	43.1035	N/A					x
Blood	La Jolla Institute Blood Donor Program	31	Healthy	F	N/A	N/A	N/A	N/A	N/A	N/A	N/A	0.0735729	0.122487	60.066	N/A					x
Blood	La Jolla Institute Blood Donor Program	26	Healthy	F	N/A	25.39	N/A	N/A	N/A	N/A	N/A	0.0727083	0.147782	49.1998	N/A					x
Blood	La Jolla Institute Blood Donor Program	37	Healthy	M	N/A	25.8	N/A	N/A	N/A	N/A	N/A	0.08275	0.17961	46.072	N/A					x
Blood	La Jolla Institute Blood Donor Program	33	Healthy	M	N/A	N/A	N/A	N/A	N/A	N/A	N/A	0.0291139	0.053695	54.2209	N/A					x
Blood	La Jolla Institute Blood Donor Program	48	Healthy	M	N/A	N/A	N/A	N/A	N/A	N/A	N/A	0.0189362	0.0342192	55.3379	N/A					x
Blood	La Jolla Institute Blood Donor Program	34	Healthy	M	N/A	22.05	N/A	N/A	N/A	N/A	N/A	0.0453027	0.0959803	47.2	N/A					x
Blood	University of Kansas Cancer Center	74	Melanoma	F	N/A	N/A	White	Naïve	N/A	2	right neck	2.00565	4.93694	40.6254	2400000					x	x	x
Blood	University of Kansas Cancer Center	24	Melanoma	F	N/A	N/A	White	Naïve	N/A	1	right foot	0.951067	1.48856	63.8918	N/A					x	x
Blood	University of Kansas Cancer Center	69	Melanoma	F	N/A	N/A	White	Naïve	Positive	4	N/A	0.950143	1.43515	66.205	N/A					x
Blood	University of Kansas Cancer Center	60	Melanoma	M	N/A	N/A	White	Naïve	N/A	1	scalp	1.42921	3.42685	41.7063	18975000					x		x
Blood	University of Kansas Cancer Center	70	Melanoma	M	N/A	N/A	White	Naïve	N/A	2	left thigh	2.65889	10.0086	26.5662	N/A					x
Blood	University of Kansas Cancer Center	63	Melanoma	M	N/A	N/A	White	Naïve	N/A	1	left neck	4.304	6.84282	62.8981	1.68571e+07					x		x
Blood	University of Kansas Cancer Center	41	Melanoma	F	N/A	N/A	White	Naïve	N/A	1	left arm	1.27426	5.85088	21.779	1.85484e+07					x	x	x
Blood	University of Kansas Cancer Center	51	Melanoma	F	N/A	N/A	White	Naïve	N/A	2	right chest	1.77031	6.26864	28.2408	1.83333e+07					x	x	x
Blood	University of Kansas Cancer Center	79	Melanoma	F	N/A	N/A	White	Naïve	N/A	1	left lower chin	0.838942	1.28876	65.0967	28425000					x		x
Blood	University of Kansas Cancer Center	64	Melanoma	F	N/A	N/A	White	Naïve	N/A	1	left arm	2.1778	3.05607	71.2614	7850000					x		x
Blood	University of Kansas Cancer Center	75	Melanoma	M	N/A	N/A	White	Naïve	N/A	N/A	back	2.01507	4.34481	46.3788	14250000					x
Blood	University of Kansas Cancer Center	81	Melanoma	M	N/A	N/A	White	Naïve	N/A	1	forehead	1.84222	2.62788	70.103	N/A				x	x			x
Blood	University of Kansas Cancer Center	64	Melanoma	M	N/A	N/A	White	Naïve	Negative	3	N/A	0.0521503	0.0670841	77.7387	21012500				x	x		x	x
Blood	University of Kansas Cancer Center	74	Melanoma	F	N/A	N/A	White	Naïve	N/A	3	left leg	0.174918	0.288114	60.7113	N/A				x	x	x		x
Blood	University of Kansas Cancer Center	43	Melanoma	F	N/A	N/A	White	Naïve	Positive	3	N/A	0.370515	0.614257	60.3191	N/A				x	x
Blood	University of Kansas Cancer Center	66	Melanoma	M	N/A	N/A	White	Naïve	N/A	N/A	right cheek	0.765948	1.24449	61.5469	2.01667e+07					x	x		x
Blood	University of Kansas Cancer Center	63	Melanoma	F	N/A	N/A	White	Naïve	N/A	N/A	left cheek	0.173851	0.326938	53.1756	1.97818e+07					x			x
Blood	University of Kansas Cancer Center	71	Melanoma	F	N/A	N/A	White	Naïve	N/A	2	scalp	2.68827	5.01539	53.6005	26700000					x		x
Blood	University of Kansas Cancer Center	58	Melanoma	M	N/A	N/A	White	Naïve	N/A	N/A	right chest	0.106004	0.182744	58.0069	16825000					x
Blood	University of Kansas Cancer Center	82	Melanoma	M	N/A	N/A	White	Naïve	N/A	N/A	back	0.106537	0.185857	57.3219	13790000					x			x
Blood	University of Kansas Cancer Center	62	Melanoma	F	N/A	N/A	White	Naïve	N/A	N/A	left leg	1.02681	1.47307	69.7053	26560000					x	x
Blood	University of Kansas Cancer Center	36	Melanoma	F	N/A	N/A	White	Naïve	Negative	3	N/A	0.609801	0.945707	64.481	1.49333e+07					x		x	x
Blood	University of Kansas Cancer Center	80	Melanoma	M	N/A	N/A	White	Naïve	N/A	N/A	chin	3.9278	4.79238	81.9594	13362500					x
Blood	University of Kansas Cancer Center	61	Melanoma	F	N/A	N/A	White	Naïve	N/A	3	N/A	0.0805155	0.105561	76.2742	11670000					x		x	x
Blood	University Hospital Southampton	87	Melanoma	M	N/A	N/A	White British	Naïve	N/A	N/A	N/A	1.92	2.42	79.1	N/A						x
Blood	University of Kansas Cancer Center	56	Melanoma	M	N/A	N/A	White	Naïve	N/A	N/A	N/A	0.0277595	0.0555417	49.9796	9.84615e+06					x				x	x
Blood	University of Kansas Cancer Center	72	Melanoma	M	N/A	N/A	White	Naïve	N/A	N/A	N/A	1.84348	2.911	63.3282	8.17674e+06					x
Blood	University Hospital Southampton	51	Melanoma	F	N/A	N/A	White British	Naïve	N/A	N/A	N/A	0.74	0.92	79.9	N/A			x			x
Blood	University Hospital Southampton	78	Melanoma	M	N/A	N/A	South African	Naïve	N/A	N/A	N/A	0.175893	0.3	59.4	N/A			x			x
Blood	University of Kansas Cancer Center	57	Melanoma	M	N/A	N/A	White	Naïve	N/A	N/A	Torso	0.465246	0.604563	76.9558	1.23529e+07					x				x
Blood	University of Kansas Cancer Center	63	Melanoma	F	N/A	N/A	White	Naïve	Negative	3	Back, Torso	0.110365	0.163257	67.6023	1.31684e+07					x		x		x		x
Blood	University of Kansas Cancer Center	82	Melanoma	M	N/A	N/A	White	Naïve	N/A	1	Forehead	0.0592996	0.085424	69.418	17320000					x		x				x
Blood	University of Kansas Cancer Center	62	Melanoma	F	N/A	N/A	White	Naïve	Negative	3	Left Leg	0.0292346	0.0395004	74.011	1.81222e+07					x		x				x
Blood	University Hospital Southampton	76	Melanoma	F	N/A	N/A	White British	Naïve	N/A	N/A	N/A	0.4	0.66	60.8	N/A			x			x
Blood	University of Kansas Cancer Center	69	Melanoma	M	N/A	N/A	White	Naïve	N/A	1	Right Leg	2.83295	3.91	72.4254	14800000					x		x		x		x
Blood	University Hospital Southampton	74	Melanoma	M	N/A	N/A	White British	Naïve	N/A	N/A	N/A	5.30711	6.45	86.2	N/A			x			x
Blood	University Hospital Southampton	60	Melanoma	M	N/A	N/A	White British	Naïve	N/A	N/A	N/A	0.2	0.28	72.4	N/A			x			x
Blood	University of Kansas Cancer Center	31	Melanoma	F	N/A	N/A	White	Naïve	N/A	2	Left Neck	0.824029	1.36655	60.2997	1.55714e+07					x		x		x		x
Blood	University of Kansas Cancer Center	36	Melanoma	F	N/A	N/A	White	Naïve	N/A	N/A	Left Arm	1.45214	3.74413	38.7846	72500000					x				x
Blood	University of Kansas Cancer Center	67	Melanoma	M	N/A	N/A	white	Naïve	N/A	N/A	Left Cheek	1.33215	2.9396	45.3174	65050000					x				x
Blood	University of Kansas Cancer Center	70	Melanoma	M	N/A	N/A	White	Naïve	N/A	N/A	Scalp	3.62771	7.06	51.6213	18000000					x
Blood	University of Kansas Cancer Center	63	Melanoma	F	N/A	N/A	White	Naïve	N/A	1	Back	0.199477	0.370655	53.8175	2950000					x					x
Blood	University of Kansas Cancer Center	87	Melanoma	M	N/A	N/A	White	Naïve	N/A	N/A	Back	0.0787121	0.100864	78.0377	19276000					x
Blood	University of Kansas Cancer Center	64	Melanoma	M	N/A	N/A	White	Naïve	Positive	3	Left Flank	0.0754914	0.13	59.4859	14656000					x		x
Blood	University of Kansas Cancer Center	76	Melanoma	M	N/A	N/A	White	Naïve	N/A	N/A	Back	0.206447	0.35	59.7037	11210000					x
Blood	University of Kansas Cancer Center	79	Melanoma	M	N/A	N/A	White	Naïve	N/A	2	Right Ear	0.0346956	0.05	69.4382	1.46133e+07					x		x
Blood	University of Kansas Cancer Center	74	Melanoma	M	N/A	N/A	White	Naïve	N/A	N/A	Back	0.0832018	0.12	70.2703	2.66433e+07					x
Blood	University of Kansas Cancer Center	38	Melanoma	F	N/A	N/A	White	Naïve	N/A	N/A	N/A	N/A	N/A	N/A	N/A														x
Blood	University of Kansas Cancer Center	76	Melanoma	F	N/A	N/A	White	Naïve	N/A	N/A	N/A	N/A	N/A	N/A	N/A														x
Blood	University of Kansas Cancer Center	65	Melanoma	F	N/A	N/A	White	Naïve	N/A	N/A	N/A	N/A	N/A	N/A	N/A														x
