# Supplementary material for: Human CD79b+ neutrophils in the blood are associated with early-stage melanoma
Source: Front Immunol. 2023 Oct 31;14:1224045. doi: 10.3389/fimmu.2023.1224045 (PMC10643866; doi:10.3389/fimmu.2023.1224045)
Supplement: Supplementary file 3 [file Table_2.xlsx]

## Sheet: Fig 3b heatmap gen list
Supplementary Table 2. Genes with intermediate CD79b+ neutrophils expression compared to B cell and neutrophils measured by bulk RNA-seq in melanoma patient blood.
Data underlying heatmap displayed in Figure 4E.
Gene	avg_Bcell	avg_CD79b_Neut	avg_Neutrophils
ALDH5A1	3.42852	-1.27162	-3.56963
ALMS1	2.67193	-1.89583	-4.11867
ANXA2	6.5138	0.241246	-1.88654
ANXA2P2	6.62472	0.0788424	-2.12729
ATF7IP2	3.40264	-0.328895	-3.43218
AUTS2	3.63586	-1.45556	-3.56963
BIN1	6.90003	-0.787469	-4.11867
BRIX1	4.94192	0.496558	-1.7177
CAPN15	2.41813	-0.747547	-3.03594
CD52	10.9228	4.03973	1.36925
CD6	2.44706	-1.89606	-4.11867
CLNK	2.53257	-2.08574	-4.11867
DCAF1	4.11729	1.9287	-0.146676
DGKE	3.29287	1.25608	-1.19897
DNHD1	4.64755	1.86959	-1.11839
FAM111A-DT	2.54824	-1.50823	-3.92055
FAM210A	4.10916	-1.71383	-3.76775
FTO	4.55732	-1.67508	-4.11867
FYN	2.76833	-0.965157	-3.43218
GEN1	2.64858	-0.579514	-3.42434
GGACT	0.849842	-2.06772	-4.11867
GLO1	6.49721	0.663847	-1.7137
HEATR6	5.04431	-0.840798	-3.22368
HLCS	2.97133	-0.75967	-3.07899
INF2	3.17414	-1.98256	-4.11867
IPO5	4.76089	-1.34648	-3.6303
LCN8	2.98131	-1.60854	-3.82842
LDHB	7.14255	0.733457	-2.57755
LDLRAP1	5.46323	-0.254589	-2.60441
LOC100996664	0.418491	-1.95915	-4.11867
MAGED1	5.04021	-2.10016	-4.11867
MDN1	4.91602	-0.163385	-2.25032
METTL7A	6.32983	-0.452694	-3.19143
MRTO4	3.71667	-1.52147	-3.53818
MTLN	3.49971	-0.891631	-3.72243
NAV1	3.00541	-0.925714	-3.08126
P2RX4	4.2159	1.82962	-1.11417
PAX5	6.89193	-1.1656	-3.37151
PCDH9	6.60376	-2.0697	-4.11867
PLEKHB1	3.19108	-1.14672	-3.23406
PLXNB2	0.0720605	-2.1167	-4.11867
PMEPA1	2.10082	-1.75716	-3.82842
POU2AF1	6.53004	-1.74895	-3.82842
PRKAR1B	2.3479	-1.43107	-3.51142
PRNP	5.40089	0.995369	-1.30121
PTCD3	5.45182	0.258938	-1.74239
RPAP1	2.93321	-1.63935	-3.92055
RTTN	2.98691	-0.556845	-3.92055
S1PR1	7.30946	-0.435063	-2.80236
SEC31B	3.99734	1.01417	-1.12693
SETD6	4.23499	-1.48136	-3.82842
SH3PXD2A	2.26183	-1.57236	-3.6303
SLC18B1	4.85334	-1.40101	-3.40961
SNX8	5.28274	-0.495077	-2.53223
TARBP1	3.03145	-0.953323	-3.23406
TCF12	5.86216	-1.02354	-3.23406
TCF4	7.58654	0.412168	-1.65823
TMEM229B	2.79191	-0.542556	-3.14194
TRIO	2.46838	-1.06848	-3.6303
TUBGCP4	1.08166	-1.8304	-4.11867
USP44	3.15672	-0.916894	-3.04982
VAV2	3.44164	-1.66925	-4.11867
MMP8	-5.48661	-3.08455	3.6621
ADGRG1	-5.16961	-0.928228	1.6258
AFF2	-5.48661	-1.79196	0.926179
ANKRD22	-5.48661	1.53602	4.3695
ANKRD22	-5.48661	1.53602	4.3695
ANKRD34B	-5.48661	-0.96583	1.17086
ANKRD34B	-5.48661	-0.96583	1.17086
AOC1	-4.51501	-1.05245	1.10264
AOC1	-4.51501	-1.05245	1.10264
ATP8B4	-5.48661	-1.02195	2.15553
ATP8B4	-5.48661	-1.02195	2.15553
BASP1-AS1	-5.48661	-0.515439	1.61039
BASP1-AS1	-5.48661	-0.515439	1.61039
BATF3	-5.48661	-3.2794	0.194995
BATF3	-5.48661	-3.2794	0.194995
BEND7	-4.92513	-2.17569	0.311859
BEND7	-4.92513	-2.17569	0.311859
BMX	-5.48661	1.69965	4.91321
BMX	-5.48661	1.69965	4.91321
BPI	-5.02222	-0.761033	3.67819
BPI	-5.02222	-0.761033	3.67819
C4BPA	-5.48661	0.270457	2.37731
C4BPA	-5.48661	0.270457	2.37731
CADM4	-4.47773	-2.43533	-0.0735108
CADM4	-4.47773	-2.43533	-0.0735108
CAMP	-4.14376	5.03554	7.19025
CAMP	-4.14376	5.03554	7.19025
CARD17	-5.48661	0.0922853	2.32609
CARD17	-5.48661	0.0922853	2.32609
CBX8	-4.28213	-1.63247	1.16951
CBX8	-4.28213	-1.63247	1.16951
CCDC170	-5.48661	0.201371	2.45322
CCDC170	-5.48661	0.201371	2.45322
CD177	-5.48661	-0.696346	2.65929
CD177	-5.48661	-0.696346	2.65929
CDC42EP4	-5.48661	0.740271	3.52085
CDC42EP4	-5.48661	0.740271	3.52085
CDH26	-5.48661	-2.65629	1.29782
CDH26	-5.48661	-2.65629	1.29782
CEACAM6	-5.48661	-0.999528	1.84705
CEACAM6	-5.48661	-0.999528	1.84705
CEACAM8	-5.48661	-1.34593	3.2729
CEACAM8	-5.48661	-1.34593	3.2729
CHST13	-5.48661	1.24011	4.06755
CHST13	-5.48661	1.24011	4.06755
CISH	-3.80388	1.93825	4.41788
CISH	-3.80388	1.93825	4.41788
CITED4	-1.7124	0.853968	3.26669
CITED4	-1.7124	0.853968	3.26669
CLC	-5.48661	-0.821051	2.20103
CLC	-5.48661	-0.821051	2.20103
CLDN10	-5.48661	-2.78943	-0.693809
CLDN10	-5.48661	-2.78943	-0.693809
CLEC12A	-3.28534	3.62512	5.72066
CLEC12A	-3.28534	3.62512	5.72066
CLEC5A	-5.48661	-0.911923	1.22396
CLEC5A	-5.48661	-0.911923	1.22396
CRISP3	-5.48661	-1.53499	3.79327
CRISP3	-5.48661	-1.53499	3.79327
CYP1B1	-4.47773	-1.19441	1.29166
CYP1B1	-4.47773	-1.19441	1.29166
DEFA4	-5.48661	-0.0775041	2.15495
DEFA4	-5.48661	-0.0775041	2.15495
DIXDC1	-5.48661	-3.48496	-1.22799
DIXDC1	-5.48661	-3.48496	-1.22799
DLEU7	-5.48661	-1.95634	0.861398
DLEU7	-5.48661	-1.95634	0.861398
DNAJB5	-2.85128	0.691097	2.89313
DNAJB5	-2.85128	0.691097	2.89313
DOK4	-4.16662	0.141014	3.92489
DOK4	-4.16662	0.141014	3.92489
DRC1	-5.48661	2.05101	4.3182
DRC1	-5.48661	2.05101	4.3182
DUSP13	-5.48661	-1.89509	1.45821
DUSP13	-5.48661	-1.89509	1.45821
EFHC2	-5.48661	0.302577	2.79248
EFHC2	-5.48661	0.302577	2.79248
ENTPD2	-5.48661	-1.27996	0.776841
ENTPD2	-5.48661	-1.27996	0.776841
F13A1	-3.58944	-0.160206	1.88362
F13A1	-3.58944	-0.160206	1.88362
FRMD4B	-4.70523	-0.411917	2.70961
FRMD4B	-4.70523	-0.411917	2.70961
FRY-AS1	-4.20473	-1.78529	0.464708
FRY-AS1	-4.20473	-1.78529	0.464708
GBP6	-4.47773	-1.6503	0.740593
GBP6	-4.47773	-1.6503	0.740593
GLB1L	-5.48661	-0.939098	1.65985
GLB1L	-5.48661	-0.939098	1.65985
GPR61	-4.92513	-2.7056	0.142665
GPR61	-4.92513	-2.7056	0.142665
GPR84	-5.48661	-1.71	1.0244
GPR84	-5.48661	-1.71	1.0244
GPX3	-1.82968	2.2708	4.44724
GPX3	-1.82968	2.2708	4.44724
GRB10	-4.70523	0.0599442	2.73614
GRB10	-4.70523	0.0599442	2.73614
HEY1	-5.48661	0.0423748	3.05891
HEY1	-5.48661	0.0423748	3.05891
HGF	-5.48661	-0.907462	3.07294
HGF	-5.48661	-0.907462	3.07294
HOXA1	-4.46075	-2.18548	0.0827027
HOXA1	-4.46075	-2.18548	0.0827027
HP	-3.42335	-0.112711	4.2861
HP	-3.42335	-0.112711	4.2861
HPD	-3.79554	-0.611009	1.56356
HPD	-3.79554	-0.611009	1.56356
ICA1	-3.74861	-0.441418	2.76307
ICA1	-3.74861	-0.441418	2.76307
ID2-AS1	-5.48661	-1.60437	1.88808
ID2-AS1	-5.48661	-1.60437	1.88808
IGFBP7	-3.5611	-1.43527	1.2341
IGFBP7	-3.5611	-1.43527	1.2341
IGSF23	-5.48661	-3.26427	0.806515
IGSF23	-5.48661	-3.26427	0.806515
INKA2-AS1	-5.48661	-2.22386	0.0173171
INKA2-AS1	-5.48661	-2.22386	0.0173171
INPP5A	-1.97702	0.435977	2.52121
INPP5A	-1.97702	0.435977	2.52121
IRAIN	-3.61997	-1.35119	1.33582
IRAIN	-3.61997	-1.35119	1.33582
JAG1	-5.02222	-1.47097	0.980558
JAG1	-5.02222	-1.47097	0.980558
KCNE1	-4.4151	-0.539229	1.51658
KCNE1	-4.4151	-0.539229	1.51658
KIF3C	-3.08766	0.838533	3.82613
KIF3C	-3.08766	0.838533	3.82613
LCN2	-4.63702	-0.400928	5.78702
LCN2	-4.63702	-0.400928	5.78702
LINC00862	-4.19146	-1.94092	0.732498
LINC00862	-4.19146	-1.94092	0.732498
LINC01032	-4.16073	-2.10856	1.10498
LINC01032	-4.16073	-2.10856	1.10498
LINC01093	-5.48661	0.177854	3.10861
LINC01093	-5.48661	0.177854	3.10861
LINC01303	-5.48661	-0.49739	2.45145
LINC01303	-5.48661	-0.49739	2.45145
LINC01664	-5.48661	-3.46017	-0.694705
LINC01664	-5.48661	-3.46017	-0.694705
LINC02218	-5.48661	0.443832	3.70446
LINC02218	-5.48661	0.443832	3.70446
LOC105369214	-5.48661	-0.544872	2.11462
LOC105369214	-5.48661	-0.544872	2.11462
LRP3	-5.48661	-2.46481	-0.452036
LRP3	-5.48661	-2.46481	-0.452036
LRRC70	-5.02222	-0.109131	2.59231
LRRC70	-5.02222	-0.109131	2.59231
LSMEM2	-5.48661	-3.37896	-0.967486
LSMEM2	-5.48661	-3.37896	-0.967486
LTF	-5.48661	1.88979	7.09379
LTF	-5.48661	1.88979	7.09379
MAGIX	-3.10832	0.159815	2.78328
MAGIX	-3.10832	0.159815	2.78328
MGST1	-5.48661	-3.23167	-0.10387
MGST1	-5.48661	-3.23167	-0.10387
MGST2	-3.44692	0.919885	2.95251
MGST2	-3.44692	0.919885	2.95251
MIR3945	-5.48661	-2.87293	1.64087
MIR3945	-5.48661	-2.87293	1.64087
MMP8	-5.48661	-3.08455	3.6621
MPZL2	-2.87491	1.99637	4.43199
MPZL2	-2.87491	1.99637	4.43199
MS4A3	-5.48661	-3.36091	0.54422
MS4A3	-5.48661	-3.36091	0.54422
MSRB3	-5.16961	0.124606	2.76908
MSRB3	-5.16961	0.124606	2.76908
NECTIN1	-5.48661	-0.0859134	2.14763
NECTIN1	-5.48661	-0.0859134	2.14763
NME8	-5.48661	-0.603953	1.92817
NME8	-5.48661	-0.603953	1.92817
NRN1	-5.48661	-1.95986	0.166357
NRN1	-5.48661	-1.95986	0.166357
OLAH	-5.48661	-2.40868	0.476731
OLAH	-5.48661	-2.40868	0.476731
PBLD	-3.42471	-1.3598	1.82321
PBLD	-3.42471	-1.3598	1.82321
PRDM5	-5.48661	2.19278	5.25159
PRDM5	-5.48661	2.19278	5.25159
PRKCH	-1.52114	0.624872	2.67907
PRKCH	-1.52114	0.624872	2.67907
PSRC1	-5.48661	0.909584	3.11559
PSRC1	-5.48661	0.909584	3.11559
RAB20	-3.05469	1.47862	3.9099
RAB20	-3.05469	1.47862	3.9099
RASGEF1A	-4.85262	-0.784804	2.55125
RASGEF1A	-4.85262	-0.784804	2.55125
RETN	-3.78111	-1.19406	2.05731
RETN	-3.78111	-1.19406	2.05731
RGL3	-4.11253	-0.91836	1.11121
RGL3	-4.11253	-0.91836	1.11121
RNASE2	-5.48661	-2.09436	0.537983
RNASE2	-5.48661	-2.09436	0.537983
RNASE3	-5.48661	-2.09834	1.35862
RNASE3	-5.48661	-2.09834	1.35862
RSPH14	-2.46709	-0.11141	2.63249
RSPH14	-2.46709	-0.11141	2.63249
RTN1	-5.48661	-0.665416	2.10497
RTN1	-5.48661	-0.665416	2.10497
SAP30	-4.85262	-1.68284	1.44522
SAP30	-4.85262	-1.68284	1.44522
SCN9A	-5.48661	-2.24096	0.449579
SCN9A	-5.48661	-2.24096	0.449579
SEMA3C	-5.48661	-0.720692	1.57102
SEMA3C	-5.48661	-0.720692	1.57102
SEPTIN5	-5.48661	-3.16279	-0.76204
SEPTIN5	-5.48661	-3.16279	-0.76204
SLC5A9	-5.48661	-0.239073	1.89337
SLC5A9	-5.48661	-0.239073	1.89337
SLC6A12	-5.48661	-1.59956	3.24773
SLC6A12	-5.48661	-1.59956	3.24773
SLCO4C1	-5.48661	0.98416	4.16691
SLCO4C1	-5.48661	0.98416	4.16691
SMPDL3A	-4.03892	-0.679666	2.09358
SMPDL3A	-4.03892	-0.679666	2.09358
SMPDL3B	-5.48661	-1.34007	2.75548
SMPDL3B	-5.48661	-1.34007	2.75548
SPNS2	-5.48661	-2.28897	0.0853209
SPNS2	-5.48661	-2.28897	0.0853209
SPP1	-5.48661	1.18077	4.08243
SPP1	-5.48661	1.18077	4.08243
SULT1A2	-4.85262	0.69174	3.29523
SULT1A2	-4.85262	0.69174	3.29523
TAS2R40	-5.48661	-1.91165	1.43402
TAS2R40	-5.48661	-1.91165	1.43402
TCN1	-5.48661	0.612096	4.62667
TCN1	-5.48661	0.612096	4.62667
TLR8-AS1	-5.48661	-3.08455	-0.57145
TLR8-AS1	-5.48661	-3.08455	-0.57145
TMED11P	-5.48661	-3.24928	-0.0336396
TMED11P	-5.48661	-3.24928	-0.0336396
TMEM121B	-5.48661	0.554144	3.49322
TMEM121B	-5.48661	0.554144	3.49322
TMEM170B	-2.44367	1.73303	3.99351
TMEM170B	-2.44367	1.73303	3.99351
TMEM92	-5.48661	-3.25555	-0.488603
TMEM92	-5.48661	-3.25555	-0.488603
TMIGD3	-5.48661	-2.63515	0.702085
TMIGD3	-5.48661	-2.63515	0.702085
TNFRSF9	-4.92513	2.10656	4.37809
TNFRSF9	-4.92513	2.10656	4.37809
TNFSF8	-1.19771	0.885672	4.21238
TNFSF8	-1.19771	0.885672	4.21238
TRIM9	-5.48661	-2.07996	0.0195895
TRIM9	-5.48661	-2.07996	0.0195895
TUBBP5	-4.29115	-1.46031	0.743843
TUBBP5	-4.29115	-1.46031	0.743843
WDFY3-AS2	-5.48661	-1.0427	1.66763
WDFY3-AS2	-5.48661	-1.0427	1.66763
WNK2	-5.48661	-1.60084	0.515681
WNK2	-5.48661	-1.60084	0.515681
ZNF396	-3.82312	0.0799221	2.77989
ZNF396	-3.82312	0.0799221	2.77989
