# Supplementary material for: Human CD79b+ neutrophils in the blood are associated with early-stage melanoma
Source: Front Immunol. 2023 Oct 31;14:1224045. doi: 10.3389/fimmu.2023.1224045 (PMC10643866; doi:10.3389/fimmu.2023.1224045)
Supplement: Supplementary file 4 [file Table_3.xlsx]

## Sheet: top_variable_genes
Supplementary Table 3. Top 10% variable genes by bulk RNA-seq between CD79b+ neutrophils, B cells, and neutrophils (CD79b-) in healthy donor bone marrow.
Data underlying heatmap displayed in Supplemental Figure 3A
	B Cell_01	B Cells_02	B Cells_03	CD79b_Neut_01	CD79b_Neut _02	CD79b_Neut_03	Neutrophil_01	Neutrophils_02	Neutrophils_03
IGKV4-1	1.13434	1.39082	1.35026	-0.922152	-0.688947	-0.669382	-0.972935	-0.456895	-0.165106
IGLV2-23	1.17654	1.18662	1.4366	-0.999531	-0.818192	-0.740525	-0.857304	-0.435228	0.0510216
IGLC2	1.13183	1.06044	1.55959	-1.21743	-0.826893	-0.211133	-0.811068	-0.514416	-0.170919
IGLV3-21	1.30438	1.05598	1.42682	-1.14464	-0.509924	-0.410263	-1.00078	-0.632118	-0.0894597
IGKV3-15	1.14193	1.41782	1.31062	-0.827458	-0.89882	-0.623735	-0.938386	-0.426125	-0.155849
IGKC	1.18498	1.25164	1.38273	-1.18478	-0.804425	-0.567225	-0.764562	-0.383321	-0.115044
IGLL5	1.23971	1.27623	1.34865	-0.967491	-1.01666	-0.492268	-0.720433	-0.509293	-0.158461
CD79B	1.37062	1.35275	1.17034	-0.944075	-0.756242	-0.709777	-0.716848	-0.654451	-0.112323
IGKV1-5	1.18526	1.40668	1.28659	-1.07366	-0.885615	-0.603636	-0.46354	-0.628243	-0.223842
IGLV2-8	1.04993	1.27379	1.44751	-1.07082	-0.881212	-0.596876	-0.922108	-0.200271	-0.0999332
CD22	1.37114	1.14342	1.25101	-1.04536	-0.855718	-0.774493	-0.896622	-0.0916321	-0.101738
IGLV2-14	1.19378	1.1812	1.43925	-1.19918	-0.743753	-0.508815	-0.78487	-0.48283	-0.0947775
MZB1	1.17384	1.20977	1.33674	-1.34228	-0.681847	-0.169647	-0.927477	-0.434811	-0.164284
TGM3	-1.34719	-1.23523	-1.4049	0.773025	0.624505	0.639874	0.75315	0.649315	0.547446
IGLV2-11	1.19551	1.12007	1.50525	-1.16616	-0.707756	-0.471281	-0.749142	-0.630024	-0.096468
IGKV3-20	1.21029	1.3516	1.3736	-0.94492	-0.626548	-0.730096	-0.793203	-0.521718	-0.319006
LY9	1.16987	1.2977	1.37647	-0.931835	-0.737829	-0.529435	-0.779673	-0.867068	0.00179922
IGLL1	1.24424	1.48352	1.0879	-1.14819	-0.871547	-0.745642	-0.284026	-0.555402	-0.210856
IGLV3-19	1.10451	1.36654	1.34026	-1.15566	-0.96124	-0.517536	-0.524854	-0.550659	-0.101363
IGKV3D-11	1.16994	1.37722	1.31564	-1.06804	-0.603174	-0.519834	-0.915422	-0.607125	-0.149206
IGKV3D-15	1.22489	1.37865	1.29594	-0.844717	-0.649695	-0.711099	-0.962648	-0.570689	-0.160637
IGKV3-11	1.20588	1.30709	1.3299	-1.12456	-0.928731	-0.635074	-0.426954	-0.577393	-0.150169
IGKV3-7	1.20501	1.37602	1.40531	-0.753037	-0.556946	-0.745334	-0.59924	-0.687575	-0.644208
SIGLEC7	-1.34411	-1.22932	-1.40329	0.527462	0.566482	0.73358	0.836998	0.571862	0.740329
IGLV3-25	1.20497	1.1735	1.48383	-0.985767	-0.513243	-0.378346	-0.830637	-0.919737	-0.234568
VPREB1	1.41789	1.35856	1.10782	-0.883166	-0.684837	-0.875375	-0.452131	-0.816956	-0.17181
IGHG1	1.12436	1.26943	1.46784	-0.87167	-1.07939	-0.499585	-0.71424	-0.494088	-0.202651
DNTT	1.4742	1.20217	1.22151	-0.690105	-0.899406	-0.531857	-0.943028	-0.622587	-0.210894
IGKJ1	1.17224	1.43608	1.28817	-0.843494	-0.640771	-0.83553	-0.684496	-0.775817	-0.116379
IGKJ2	1.22836	1.41944	1.30004	-0.890571	-0.687708	-0.882602	-0.449683	-0.541068	-0.496203
APOBR	-0.916259	-1.55308	-1.45084	0.590835	0.437246	0.791144	0.697788	0.756049	0.647122
IGKV2-4	1.1626	1.45063	1.32384	-0.864445	-0.660806	-0.856446	-0.704728	-0.513605	-0.337047
IGKV1-6	1.11524	1.34457	1.4802	-0.581961	-0.661302	-0.857244	-0.705292	-0.797168	-0.337043
IGLV1-47	1.16547	1.20416	1.48959	-1.17565	-0.687954	-0.665385	-0.513294	-0.605255	-0.211688
IGLC3	1.35462	1.35848	1.13617	-1.12274	-0.838318	-0.489679	-0.77197	-0.442347	-0.184218
IGKV2-30	1.04943	1.48041	1.40383	-0.890011	-0.685577	-0.598018	-0.445708	-0.821763	-0.492589
PLD4	1.15231	1.43724	1.07021	-1.39251	-0.618077	-0.494479	-0.269303	-0.906963	0.021568
CD79A	1.10214	1.41204	1.19475	-1.31237	-0.954511	-0.711892	-0.387102	-0.0846715	-0.258398
IGKV3D-20	1.22427	1.22337	1.30963	-1.01789	-0.526014	-1.0098	-0.0184836	-0.949156	-0.235926
LINC00926	1.20648	1.36982	1.30744	-0.915245	-0.709141	-1.04026	-0.379632	-0.560157	-0.279301
IGLC7	1.44978	1.11431	1.30851	-0.740938	-0.534322	-1.01981	-0.86588	-0.538518	-0.173133
IGKV2D-28	1.21461	1.3345	1.35266	-0.913461	-0.706598	-0.905335	-0.751216	-0.33546	-0.289711
IGHG3	1.12729	1.25795	1.51878	-0.984466	-0.777308	-0.466659	-0.821989	-0.493768	-0.359825
VPREB3	1.32263	1.39193	1.04041	-1.23779	-0.609065	-0.808094	-0.787549	-0.209036	-0.103431
TACSTD2	-1.14498	-1.31216	-1.49596	0.592058	0.832723	0.477654	0.726103	0.82477	0.499788
MS4A1	1.34928	0.998536	1.4634	-0.973314	-1.05426	-0.74224	-0.252339	-0.562047	-0.227017
IGKJ4	1.23056	1.37553	1.29569	-0.782902	-0.863859	-0.485664	-0.485275	-1.00249	-0.281587
IGKV2-28	1.24383	1.26292	1.41228	-0.892164	-0.683724	-0.594449	-0.728682	-0.822579	-0.197427
IGKV1-16	1.23117	1.44011	1.31428	-0.758897	-0.549559	-0.750673	-0.59471	-0.689012	-0.642716
IGKV2D-30	1.15415	1.38941	1.38262	-0.954405	-0.744992	-0.6553	-0.790159	-0.369278	-0.412053
IGLV3-10	1.37303	1.33387	1.23877	-0.82374	-0.613775	-0.815492	-0.659062	-0.753646	-0.279959
IGKV3D-7	1.12197	1.42035	1.41301	-0.803079	-0.592631	-0.794812	-0.638022	-0.732824	-0.393965
BMP3	1.24023	1.49868	1.15788	-0.928921	-0.718031	-0.920636	-0.244667	-0.565588	-0.518949
IGKV2D-29	1.05622	1.49679	1.38316	-0.849097	-0.63811	-0.840809	-0.683617	-0.485596	-0.438935
IGLV3-1	1.25368	1.13374	1.47185	-0.835642	-0.918284	-0.43345	-0.964104	-0.537145	-0.17065
IGLV2-18	1.15827	1.25591	1.50699	-0.993148	-0.483938	-0.688711	-0.825974	-0.488266	-0.441128
PTPRCAP	1.31926	1.22047	1.23981	-1.31933	-0.808156	-0.716514	-0.457621	-0.206327	-0.271589
PNOC	1.14443	1.32944	1.27165	-1.03343	-0.383556	-1.02502	-0.338646	-0.961943	-0.00292618
IGKV1-9	1.09203	1.28444	1.50914	-0.954635	-0.740342	-0.946216	-0.488906	-0.355875	-0.399646
IGLV4-69	1.18803	1.31153	1.43056	-0.702393	-0.785944	-0.693956	-0.533943	-0.929019	-0.284869
IGHG2	1.21869	1.21826	1.53671	-0.759559	-0.544365	-0.751106	-0.59078	-0.687719	-0.640128
IGLJ3	1.0081	1.22039	1.5652	-1.07857	-0.862815	-0.370413	-0.90935	-0.352432	-0.220111
CD19	1.21436	1.23264	1.26894	-1.29531	-1.07904	-0.599867	-0.293219	-0.28415	-0.164357
SPIB	1.28043	1.2825	1.09651	-1.26388	-0.815358	0.0576502	-0.738316	-0.835865	-0.0636618
IGLV6-57	1.2478	1.16754	1.48101	-0.94794	-0.7313	-0.638513	-0.47711	-0.875618	-0.225873
HHIP-AS1	0.991787	1.61246	1.31008	-0.951052	-0.734328	-0.641504	-0.480038	-0.577667	-0.529738
CD81	1.17366	1.3489	1.15324	-1.0058	-1.09023	-0.857097	-0.695394	-0.178283	0.151005
PAX5	1.29534	1.25521	1.12118	-1.07826	-0.860598	-0.5342	-0.464632	-1.00559	0.271545
CD14	-1.6976	-1.57047	-0.443189	0.28858	0.735498	0.766306	0.546299	0.668276	0.706301
IGLJ2	1.29589	1.30239	1.29369	-0.907831	-0.689834	-0.899267	-0.736853	-0.532254	-0.125932
IGKJ5	1.11611	1.2942	1.55043	-0.809784	-0.590846	-0.497075	-0.638068	-0.736694	-0.688275
TCL1A	1.43178	1.23347	0.947583	-1.4161	-0.352407	-0.168944	-0.532719	-1.03819	-0.104481
POU2AF1	1.26722	1.2756	1.20187	-1.27281	-1.05341	-0.552671	-0.435549	-0.265473	-0.164784
AHNAK	1.14403	1.14104	1.35787	-0.987386	-0.76789	-0.978763	-0.815232	-0.467464	0.373797
AOC1	-0.707814	-1.58224	-1.47156	0.888853	0.376907	0.619165	1.00337	0.185184	0.688123
IGKV1-13	1.34427	1.41901	1.22192	-0.763796	-0.543484	-0.755141	-0.591002	-0.690247	-0.641524
TNFRSF13C	1.27455	1.26529	1.43985	-0.813951	-0.593537	-0.499133	-0.641077	-0.740368	-0.691622
JCHAIN	1.28206	1.23528	1.35331	-0.933034	-1.0188	-0.182155	-0.617714	-0.717034	-0.401917
GPR183	1.10852	1.11744	1.52072	-1.06275	-0.842038	-0.747505	-0.889644	-0.11408	-0.0906535
UTY	-0.75746	1.2828	-0.824049	-0.675861	1.39242	-0.667172	-0.50239	1.30482	-0.55311
IGKV1D-13	1.17897	1.34461	1.44187	-0.812134	-0.590907	-0.803444	-0.638622	-0.430991	-0.689354
IGKV1D-17	1.09042	1.45405	1.40998	-0.810413	-0.589021	-0.801716	-0.636772	-0.428986	-0.687541
S1PR1	1.21732	1.50688	1.19322	-0.758978	-0.845281	-0.606979	-0.893131	-0.541633	-0.271412
IGLV8-61	1.03346	1.37197	1.44073	-1.21877	-0.544506	-0.663436	-0.427316	-0.692509	-0.299615
IGHA1	1.29104	1.15356	1.47588	-0.795069	-0.572761	-0.642757	-0.929499	-0.720854	-0.259543
NIBAN3	1.14004	1.33462	1.12464	-1.28305	-1.06015	-0.0651825	-0.654667	-0.660253	0.124001
CLEC5A	-1.34524	-1.2149	-1.41244	0.873184	0.659982	0.671877	0.725118	0.501573	0.540853
DTX1	1.18459	1.42209	1.19557	-1.0891	-0.411673	-0.626118	-0.603981	-1.01458	-0.0567925
LY86	1.22781	1.29692	1.16598	-1.21341	-0.989529	-0.89364	-0.415864	-0.166635	-0.0116314
PHGDH	1.33315	1.41256	1.05519	-1.27637	-0.596238	-0.644994	-0.188546	-0.74553	-0.349215
TRIB2	1.16439	1.30486	1.1421	-1.14408	-0.919774	-0.0686137	-0.968153	0.197306	-0.708031
IGKV1D-33	1.06586	1.28674	1.58172	-0.912974	-0.688608	-0.592512	-0.737	-0.526424	-0.476804
IGKJ3	1.36836	1.20608	1.32481	-0.973773	-0.433698	-0.504877	-0.796466	-0.898304	-0.292121
IGLV9-49	1.06939	1.18087	1.15174	-1.13044	-0.90426	0.645709	-0.63888	-1.05493	-0.319199
PYGL	-0.721281	-2.19143	-0.689108	0.606291	0.76922	0.585526	0.503397	0.577638	0.559747
CEBPE	-1.87283	-1.08914	-0.852924	0.699618	0.461502	0.46187	0.91112	0.720154	0.560622
IGKV1-27	1.11027	1.36404	1.42662	-0.898502	-0.671416	-0.889581	-0.720395	-0.507266	-0.213774
LRP3	-1.23127	-1.09825	-1.61623	0.663032	0.45846	0.684571	0.808362	0.727025	0.604298
CCR7	1.18503	1.44643	1.22765	-0.758686	-0.847353	-0.602526	-0.579922	-0.999187	-0.0714296
IGHG4	1.28419	0.948294	1.63979	-0.903123	-0.675104	-0.430176	-0.724285	-0.827002	-0.312585
PAWR	1.0786	1.28475	1.2298	-1.22673	-0.998542	-0.246263	-1.04776	0.0354837	-0.10934
IGKV2-24	1.00274	1.42855	1.51424	-0.813681	-0.585335	-0.487535	-0.634586	-0.73745	-0.68695
CXCR5	0.999457	0.977183	1.25013	-1.57557	-1.34709	0.119771	-0.386324	-0.12363	0.0860778
DEFA1	-1.51685	-1.06558	-1.26801	0.804867	1.06648	0.217146	0.511679	0.424994	0.82527
IGLC5	1.32145	1.34894	0.932113	-1.10163	-0.872805	-1.09264	0.215356	-0.559612	-0.191167
IGKV1-17	1.08964	1.41177	1.42851	-0.942762	-0.713317	-0.615045	-0.762805	-0.547461	-0.348529
BCAS4	1.23282	1.12009	0.997609	-1.07665	-0.846965	-1.06762	0.386713	-0.999971	0.253978
BLK	1.15808	1.30526	1.3647	-1.15918	-0.414392	-0.757179	-0.378539	-0.902118	-0.216627
IGKV1D-12	1.02893	1.3806	1.42437	-0.937506	-0.707255	-0.928461	-0.288386	-0.162576	-0.809718
SDC1	1.30158	0.833845	1.52546	-1.09726	-0.866775	-0.768061	-0.447489	-0.700172	0.218872
MYC	1.20825	0.949467	1.2903	-1.44403	-1.21278	0.0718027	-0.561544	0.0101705	-0.311637
IGLV2-5	1.27464	1.19674	1.48137	-0.816904	-0.585599	-0.807817	-0.635488	-0.739686	-0.367245
SELENOM	1.04509	1.18146	1.06085	-1.46237	-0.17165	-1.45326	-0.237966	0.175878	-0.138031
IGHA2	1.29592	1.16489	1.51277	-0.767114	-0.535182	-0.758003	-0.585207	-0.689686	-0.638393
IGHM	1.00709	1.09409	1.77261	-0.804241	-0.572211	-0.795126	-0.622257	-0.726781	-0.353172
CD300H	-0.98254	-0.846994	0.58717	-0.896911	0.465021	1.56286	-0.714872	-0.497038	1.3233
AKR1B1	1.2795	1.27521	1.16095	-0.913458	-1.0041	-0.27967	-0.00694551	-1.15932	-0.352153
TWIST2	-1.44235	-1.30576	-1.1879	0.719809	0.242506	0.69128	0.82159	0.788216	0.672612
IGLV7-46	1.20269	0.910663	1.59388	-1.11959	-0.885714	-0.210135	-0.936158	-0.466107	-0.0895219
IGHJ5	1.12879	1.18525	1.55198	-0.937746	-0.703809	-0.452523	-0.754266	-0.859649	-0.158026
CXXC5	1.11104	1.23999	1.32581	-0.238304	-0.0959591	-1.41558	-0.414111	-0.961916	-0.55098
IGKV1-39	1.1535	1.28763	1.52949	-0.767701	-0.533376	-0.758496	-0.583917	-0.689475	-0.637652
EGFL7	1.23591	1.11808	1.12899	-1.29415	-1.05943	0.0192049	-0.532569	-0.889758	0.273722
LMNA	1.09443	1.03661	1.42282	-1.32637	-1.09159	0.00162159	-0.81611	-0.292491	-0.0289341
IGKV2-29	0.934081	1.77612	1.04806	-0.92739	-0.692334	-0.0761517	-0.416535	-0.84892	-0.796935
BLNK	1.37767	1.18067	1.08789	-1.05758	-0.822352	-0.00843527	-0.873088	-0.979055	0.0942822
RPS4Y1	-0.75873	1.58619	-0.829595	-0.671891	1.1505	-0.662644	-0.48728	1.2147	-0.541257
CD27	1.16672	1.23172	1.34193	-0.791457	-1.03506	-0.102931	-0.322456	-1.19187	-0.296596
PKIG	1.03643	1.29858	1.00073	-1.55516	-1.31971	-0.184036	-0.101504	-0.183421	0.00808685
IGKV1D-39	1.21877	1.31033	1.44661	-0.823691	-0.588059	-0.487137	-0.638881	-0.745028	-0.692916
ADA	1.21816	1.26201	1.05798	-1.54034	-0.396663	-1.05117	-0.372593	-0.00337211	-0.174023
NLRP12	-0.754692	-1.42524	-1.63422	0.984777	0.224474	0.644593	0.728744	0.574691	0.656865
GGTA1P	-1.33516	-1.19723	-1.40626	0.718591	0.269265	0.65969	0.866119	0.6206	0.804388
IGLV1-40	1.1039	1.24186	1.55835	-0.972398	-0.736168	-0.634991	-0.78712	-0.412838	-0.360594
CHST10	1.13222	1.23538	1.52988	-0.971628	-0.735152	-0.48114	-0.457688	-0.892683	-0.359187
IRF4	1.23106	1.25939	1.18116	-1.14696	-0.909984	0.178997	-0.961096	-0.585634	-0.24694
AEBP1	1.09284	1.29905	0.960373	-1.27886	-1.04171	0.187626	-0.0268197	-1.19969	0.0071895
ACP5	0.837147	0.943531	1.1603	-1.64438	-0.203421	0.282478	-1.45808	-0.191261	0.273688
DEPP1	1.25995	1.1922	1.31587	-1.13155	-0.89361	-0.791702	-0.173313	-0.721617	-0.056239
NPY	1.26035	1.46024	1.24235	-0.823141	-0.5852	-0.813794	-0.636521	-0.413203	-0.691085
C5AR1	-1.08556	-1.96701	-0.576343	0.0609116	0.703414	0.788276	0.548394	0.636777	0.891146
AFF3	1.39517	1.18989	1.23313	-0.996882	-0.758461	-0.987516	-0.478715	-0.586118	-0.010504
FCRLA	1.51509	1.09771	1.29783	-0.840532	-0.601963	-0.83116	-0.653419	-0.760889	-0.222669
NUDT16P1	-1.13967	-1.00023	-1.21155	0.580696	-0.812823	0.829563	0.908313	1.0188	0.826908
PRG3	-0.0571776	0.820251	-1.44281	-1.28256	-1.04337	0.512698	0.728071	1.16375	0.60115
IGLV3-9	1.53565	0.92459	1.33684	-0.98144	-0.741951	-0.972032	-0.460951	-0.568835	-0.071871
LAMP5	1.05566	1.52284	1.37438	-0.823079	-0.582776	-0.479854	-0.634606	-0.742857	-0.689712
STAP1	1.07172	1.21759	0.922781	-1.1091	-0.868737	-1.09966	0.891742	-0.539751	-0.486594
GPR84	-1.6714	-1.53065	-0.612408	0.676599	0.588306	0.438005	0.667182	0.769647	0.674722
MIR223	-0.906528	-1.63011	-1.35261	0.628496	0.316596	0.678231	0.878531	0.662682	0.724708
CLDN9	-1.34312	-1.20217	-1.41579	0.740256	0.854993	0.416245	0.562593	0.782164	0.604826
BACH2	1.18868	1.39887	1.12218	-0.918561	-1.0125	-0.177019	-1.06458	-0.579279	0.0421943
CEACAM1	-1.20555	-1.93156	-0.644066	0.616639	0.596608	0.610187	0.750856	0.616204	0.59068
CNN3	1.14734	1.23462	1.31334	-0.973762	-0.73132	-0.964238	-0.783612	-0.55607	0.313705
IGKV2D-40	1.07931	1.38745	1.40188	-0.936041	-0.693574	-0.926516	-0.745871	-0.361707	-0.204935
SYNGR3	0.963898	1.32487	1.3289	-0.917514	-0.674885	-0.907983	-0.727217	-0.836516	0.446454
IRF8	1.20791	1.00112	1.26221	-1.35506	-0.618586	0.150265	-0.261327	-1.27404	-0.112489
FCER2	1.16256	1.31128	1.18108	-1.54606	-0.629126	-0.667136	-0.264724	-0.477304	-0.0705677
PYCR1	1.27614	0.907824	1.20248	-1.20957	-0.966777	-1.20004	-0.115264	-0.297205	0.402417
BCL7A	1.32206	1.19476	1.24973	-0.970912	-1.06538	-0.961373	-0.443165	-0.0870082	-0.238715
CPNE5	1.25063	0.799697	1.26116	-1.40672	-1.16347	-0.525796	0.0165393	-0.649746	0.417698
IGLV2-34	1.02548	1.16244	1.66806	-0.908829	-0.665449	-0.56121	-0.717943	-0.82758	-0.17497
SLC25A4	1.26481	1.158	1.44835	-1.04746	-0.465683	-0.699637	-0.85646	-0.627907	-0.174013
IGKV1-12	1.05867	1.32916	1.55035	-0.822951	-0.579251	-0.813378	-0.631813	-0.40309	-0.687699
IGKV1D-8	1.2457	1.21966	1.48357	-0.824796	-0.581017	-0.81522	-0.633597	-0.743413	-0.350887
PRXL2A	1.27634	1.06926	1.27421	-1.14744	-0.903173	0.226834	-0.458813	-1.06589	-0.271327
IGKV1-33	1.17761	1.22171	1.54029	-0.82363	-0.579284	-0.814031	-0.631986	-0.742058	-0.348618
MAGED1	1.20866	0.879114	1.2251	-1.03235	-1.12741	-1.36217	-0.00406514	-0.0521443	0.265266
GAMT	1.13269	1.35928	1.00412	-1.04877	-1.14399	-0.139023	-1.19678	0.00324949	0.0292278
C12orf75	1.27674	1.3288	1.13219	-0.917026	-0.672224	-0.90741	-0.725025	0.265122	-0.781163
ST6GALNAC4	1.19231	1.08563	1.3155	-1.258	-0.10166	-1.24838	-0.227647	-0.678036	-0.0797153
IGLV2-28	0.864286	1.23373	1.73319	-0.83229	-0.587407	-0.82267	-0.640225	-0.750539	-0.198076
HOXA5	-1.72563	-1.5826	-0.324684	0.397338	0.776295	0.73072	0.300627	0.651461	0.776475
CXCR3	1.03638	1.15114	1.5084	-0.969965	-0.724909	-0.619951	-0.777764	-0.888156	0.284826
SMIM25	-1.38893	-1.42812	-1.14504	0.770263	0.488522	0.808787	0.641085	0.489644	0.763795
LOC728743	0.997464	1.3979	1.22585	-1.30833	-1.06207	-0.229482	-0.509327	-0.62026	0.108264
IGKV1-8	1.1801	1.42342	1.37578	-0.774761	-0.528023	-0.765068	-0.581241	-0.69239	-0.637823
CIITA	1.34878	1.10076	1.27452	-1.2814	-1.03439	-0.386873	-0.35832	-0.591223	-0.0718642
TREML2	-1.77242	-1.62798	-0.139647	0.362425	0.785069	0.658396	0.521892	0.619791	0.592473
HLA-DRB1	0.589109	1.23053	1.7766	-0.981112	-0.733296	0.0371716	-0.786746	-0.898381	-0.233877
LDOC1	1.44985	1.20011	1.30031	-0.827816	-0.579945	-0.818078	-0.633407	-0.745067	-0.345952
RAB30	1.04514	1.31731	1.27426	-1.19665	-0.948523	-0.842252	-0.657392	-0.190106	0.198211
CD72	1.35857	1.1725	1.1135	-1.37809	-1.12977	-0.383937	-0.37806	-0.145007	-0.229702
GRAP	1.19334	1.30859	1.11867	-1.43687	-0.843454	-0.815993	-0.108028	-0.397803	-0.0184452
DPEP2NB	-0.355984	-1.2466	-1.4666	-0.954798	0.912066	0.784689	0.786346	0.813064	0.727812
HES1	1.03129	1.35692	1.40906	-1.14436	-0.895632	-0.628456	-0.258298	-0.715836	-0.154693
FKBP11	1.10031	0.993108	1.42982	-1.17771	-0.928783	-1.16793	-0.370049	0.0418335	0.0793954
ISOC2	1.06689	1.09198	0.938016	-1.54592	-1.29637	-0.681699	0.421952	0.197821	-0.192662
SERPINF1	1.08778	1.44793	1.18144	-1.18546	-0.425922	0.0685039	-0.98917	-0.754281	-0.430825
SKAP1	1.41973	1.20256	1.24837	-0.959171	-0.708769	-0.439798	-0.762777	-0.875578	-0.124574
PHOSPHO1	-0.605097	-1.75354	-1.42594	0.321815	0.576543	0.721804	0.783078	0.664043	0.717295
HAGHL	1.11992	1.15903	1.42549	-0.973464	-0.722784	-0.963616	-0.776852	-0.541579	0.273858
EBF1	1.24671	1.11903	1.15238	-1.36985	-0.502052	0.000422879	-0.274797	-1.28613	-0.0857125
CDC25B	1.08318	1.11761	0.955738	-1.73841	-1.13894	-0.520865	0.153283	-0.107955	0.196357
PPP1R14A	1.28078	1.01183	1.21264	-1.16209	-0.0103937	-1.15221	-0.149855	-1.07818	0.0474794
CD69	1.32936	1.17066	1.26996	-1.25853	-1.00717	-0.550371	-0.442971	-0.35947	-0.151472
FFAR2	-0.607992	-1.82477	-1.34894	0.457691	0.858512	0.642465	0.691029	0.607305	0.524697
SEMA6B	-0.323344	-1.14438	-1.36693	-1.19846	0.694915	0.76128	0.910564	0.856678	0.809674
IGLL3P	1.45391	0.997276	1.23332	-1.22716	-0.975586	-0.705354	-0.128667	-0.631251	-0.0164786
CD320	1.0756	1.30305	0.916828	-1.56817	-1.31651	-0.109291	-0.00560967	0.0200473	-0.315949
IFRD2	0.954901	0.974923	0.938187	-1.77143	0.223581	-1.41183	0.189905	0.0838943	-0.18213
IGKV1D-43	1.13084	1.49591	1.32312	-0.830494	-0.578609	-0.820599	-0.632937	-0.396533	-0.690699
IGLV3-27	0.882631	1.16515	1.7812	-0.95424	-0.70223	-0.594294	-0.756585	-0.520064	-0.301568
PLEKHA1	1.22398	1.37488	1.1883	-1.02357	-0.771501	-0.66354	-0.475742	-0.939419	0.0866132
VNN1	-1.8412	-1.34357	-0.606217	0.632942	0.631313	0.777153	0.643102	0.488166	0.618303
HAPLN3	0.811017	1.61294	1.22095	-0.990064	-0.737509	-0.466225	-0.791982	-0.905752	0.246627
NECAB2	-0.891252	-1.15878	-1.7334	0.438124	0.115336	0.910201	0.637517	0.801716	0.880533
PEPD	0.831223	0.636788	0.835489	-1.8292	-1.57649	0.0550983	0.409107	0.331882	0.306098
HLA-DQB1	-0.331503	-0.454764	2.03538	-0.860539	-0.607575	0.736671	-0.662136	-0.77609	0.920555
CFAP73	1.25108	1.52406	1.1006	-0.209336	-0.898815	-0.43862	-0.953432	-0.715768	-0.659765
IGLV1-50	0.975524	0.999601	1.71426	-0.886524	-0.633268	-0.876576	-0.687892	-0.801978	0.196848
OPLAH	-1.55863	-1.76251	-0.384366	0.618959	0.590453	0.580949	0.701539	0.510291	0.703324
PCBP4	1.06807	0.960429	1.28519	-1.10226	-0.848977	-0.740494	-0.388201	-1.01771	0.783947
KCTD17	1.21448	1.27461	1.16243	-1.11614	-0.862798	-0.590665	-0.294139	-1.03157	0.243788
RASGRP4	-0.800868	-1.76648	-1.28685	0.362568	0.760443	0.651428	0.748449	0.695003	0.636306
MADCAM1	-1.00426	-0.856218	-1.08058	-0.910737	-0.141417	1.29773	0.635689	0.904005	1.15578
HS3ST1	1.26291	1.46951	1.2146	-0.831179	-0.577597	-0.821217	-0.632291	-0.746523	-0.338212
MIR378I	1.20357	1.4749	1.29892	-0.777753	-0.523691	-0.767773	-0.578488	-0.692938	-0.63675
IGLVI-70	1.22475	1.38488	1.35285	-0.834172	-0.579982	-0.824187	-0.634807	-0.396239	-0.693098
NAPSB	1.32196	0.909491	1.35118	-1.40866	-1.15441	-0.255799	-0.201342	-0.377287	-0.185132
P2RX5	1.33994	1.21812	1.35252	-0.509032	-1.09543	-0.304892	-0.678869	-0.70717	-0.615178
OLR1	-0.97058	-1.52861	-1.40044	0.707989	0.632007	0.451662	1.03967	0.490254	0.578055
DEFA8P	-1.31438	-1.16583	-1.39097	0.27001	0.837857	0.464846	0.792283	1.08882	0.417366
LTBP3	1.04824	1.19834	1.01693	-1.49312	-1.23856	-0.0687577	0.178916	-0.781844	0.139857
DBNDD1	1.35202	1.14836	1.15733	-0.998645	-0.744049	-0.988643	-0.280891	-0.913651	0.268165
STMN1	1.09597	1.13602	0.888714	-2.10818	-0.109174	-0.354846	-0.167954	-0.0568233	-0.323718
IKZF3	1.08076	1.04615	1.04099	-1.30958	-1.05485	0.492549	-0.237631	-1.22454	0.166141
IGLV1-44	1.09544	1.16599	1.63666	-0.910274	-0.65547	-0.381771	-0.710428	-0.825211	-0.414933
ARL4C	1.00973	1.32929	1.27791	-1.23918	-0.46517	0.0745435	-0.684898	-1.15404	-0.148184
IGLV3-16	1.16259	1.26634	1.51344	-0.94977	-0.694482	-0.585142	-0.749544	-0.509945	-0.453487
IGHJ4	0.997088	1.31466	1.62521	-0.771708	-0.51611	-0.761667	-0.571239	-0.68638	-0.629853
STBD1	-1.74524	-1.59587	-0.293503	0.436092	0.512797	0.480872	0.687489	0.839356	0.678
FZD9	-1.28554	-1.13616	-1.36254	0.60336	-0.105905	0.595293	1.07977	0.858941	0.75278
IGKV2-26	1.09171	1.37854	1.49481	-0.776529	-0.520629	-0.766476	-0.575823	-0.6911	-0.634506
P2RY2	-0.996565	-1.44435	-1.50557	0.569154	0.661344	0.574114	0.84776	0.706188	0.587924
IL21R	0.834772	1.56548	1.00444	-1.31542	-1.0594	0.252329	-0.403383	-0.874333	-0.00448495
LARGE2	1.29252	1.02649	1.18889	-0.808419	-1.07362	-0.228794	-1.1289	-0.722868	0.454699
B3GNT8	-1.41801	-1.62477	-0.736935	0.908294	0.197453	0.519664	1.00403	0.611268	0.539003
BIN1	1.32813	1.09912	1.23445	-1.18451	-0.927578	-0.651589	-0.626108	-0.575907	0.303996
TENM1	-0.652537	-1.42287	-1.65028	1.17016	0.688228	0.499549	0.321677	0.726867	0.319206
IGKV1D-16	1.12902	1.63027	1.1093	-0.879895	-0.26603	-0.869801	-0.678363	-0.794114	-0.380375
CASTOR1	0.711194	0.807843	0.607416	-1.41279	-1.15576	-1.40269	0.761644	0.48383	0.599306
TEDC2	1.26133	1.20806	1.00362	-1.12744	-0.870345	-1.11734	0.431111	-0.684502	-0.104487
BCL2	1.1955	1.1524	1.30266	-1.38735	-0.248628	-1.0197	-0.661682	-0.28099	-0.052208
DZIP1L	-0.975238	-1.34879	-1.57666	0.280795	0.849866	0.574512	0.676509	0.734034	0.784968
ACPP	-1.1084	-1.31587	-1.54397	0.583396	0.792362	0.653869	0.601356	0.620682	0.716577
RGMB	1.30777	1.10997	1.11175	-1.1722	-0.914338	0.0151903	-0.611777	-1.08612	0.239757
RRP9	0.839037	0.931876	1.15215	-1.34952	-1.09142	-1.33938	0.135957	0.273473	0.447826
KCNK5	0.0642785	-1.16719	-1.39572	-1.22272	1.2254	0.802226	0.321822	0.704166	0.667741
SLC25A10	0.776429	0.719285	0.388038	-1.72999	0.720965	-1.71985	0.226178	0.398847	0.220097
IGKV2-18	0.904638	1.50462	1.48602	-0.825898	-0.567426	-0.815745	-0.623175	-0.73961	-0.323424
GPR146	1.00277	1.19955	1.30861	-1.35647	-1.0979	-0.820149	0.0759641	-0.343901	0.0315307
ESAM	1.02595	1.4694	0.983117	-1.221	-0.962366	0.1641	-0.299654	-1.13466	-0.0248829
OSCAR	-1.34692	-1.19587	-1.42479	0.853808	0.452227	0.629348	0.763499	0.699038	0.569659
TCN1	-1.22604	-1.68198	-1.0345	0.629919	0.638155	0.618128	0.701258	0.649083	0.705973
AOC3	-1.14552	-0.994177	-1.22354	1.08655	-0.790766	0.920886	0.750682	0.770935	0.624949
CLEC12A	-0.501791	-1.9532	-1.2176	0.90273	0.546996	0.4555	0.804479	0.577016	0.385877
ABHD15	1.17019	1.16654	1.22081	-1.38508	-1.12582	-0.446207	0.22461	-0.369843	-0.455198
CHST13	-1.34557	-1.55431	-1.06347	0.710742	0.625511	0.560203	0.730993	0.721167	0.614739
ALKBH2	1.13317	1.23471	1.08274	-1.2158	0.169812	-1.20561	-1.01235	-0.00298593	-0.183698
IGKV2D-24	0.963158	1.16366	1.76998	-0.766778	-0.507281	-0.756584	-0.563251	-0.680148	-0.622759
HTRA3	-1.26936	-1.86219	-0.61664	0.812915	0.426859	0.442708	0.910466	0.629913	0.525328
GPR141	-1.43651	-1.64563	-0.818348	0.718944	0.702768	0.648906	0.686434	0.602528	0.540906
IGLV7-43	1.16517	1.08069	1.67948	-0.831808	-0.57202	-0.460752	-0.628052	-0.745081	-0.687627
ZFY	-0.820509	1.48679	-0.898742	-0.724642	1.17476	-0.714434	-0.159902	1.23711	-0.580427
VNN3	-0.772224	-1.92498	-1.07207	0.450764	0.835943	0.850998	0.390589	0.62014	0.620846
PLEKHG1	1.15953	1.29464	1.19725	-1.06632	-0.806164	0.19602	-0.862277	-0.979473	-0.133198
DUSP13	-0.687601	-2.09678	-0.906583	0.68934	0.568652	0.493113	0.610087	0.738182	0.591592
PDLIM1	1.23119	1.26753	1.17175	-1.20801	0.0209873	-1.19779	-0.521461	-0.230143	-0.534054
SNX22	1.20525	1.06527	0.971623	-1.84919	0.00550012	-0.994759	-0.113256	-0.0981193	-0.192319
WASF1	1.42934	1.30565	0.984754	-1.07824	-0.817779	-0.706225	-0.873956	0.160134	-0.403687
CD93	-0.743473	-1.43692	-1.66775	0.603397	0.447378	0.600824	0.874943	0.52468	0.79692
STEAP4	-1.71822	-1.56585	-0.451716	0.556919	0.739606	0.698679	0.722751	0.453677	0.564152
CXCL6	-1.35286	-1.20027	-1.43153	0.552739	0.695605	0.576544	0.746425	0.674082	0.739265
ITGB7	1.19063	1.00047	1.39705	-1.46845	-0.844213	-0.815326	-0.257707	-0.0341408	-0.168306
CUEDC1	-1.39352	-1.77296	-0.645146	0.614191	0.431913	0.562172	0.717792	0.744705	0.740856
GNB5	1.16144	1.31897	1.19561	-1.13351	-0.871915	-0.396515	-0.396026	-1.04618	0.168122
TBC1D9	1.20135	1.19942	1.36323	-0.907945	-0.64631	-0.897668	-0.702741	-0.820602	0.211267
PRDX1	1.2354	1.2498	1.15405	-1.16672	-0.240989	-1.32577	-0.0377891	-0.322537	-0.545443
KCNE1	-1.08498	-0.93177	-1.16397	-0.988192	1.07649	0.964208	0.819094	0.595615	0.713502
IGLV10-54	1.33691	0.854957	1.6195	-0.861425	-0.599051	-0.851118	-0.655642	-0.773835	-0.0702945
WDR54	1.10146	1.2101	0.962815	-1.36519	0.273238	-1.35487	-0.624762	-0.425783	0.222997
FAM110B	-1.7632	-1.60977	-0.203149	0.752491	0.312123	0.554883	0.722073	0.575533	0.659016
DRC1	-1.29807	-1.14463	-1.37717	1.1875	0.0396971	0.567543	0.639275	0.745055	0.6408
COL19A1	1.32637	1.27266	1.35311	-0.838431	-0.575489	-0.828102	-0.632202	-0.750651	-0.327268
GPR162	-1.17449	-0.485475	-1.2537	-1.07743	0.639138	0.277802	1.11095	0.930236	1.03297
KIAA1211L	-0.945435	-1.32725	-1.56016	0.211824	0.452224	0.487981	0.98916	0.928545	0.763107
IGLV3-6	1.25569	1.33959	1.3884	-0.782925	-0.519743	-0.772586	-0.576508	-0.695065	-0.636861
IGKV7-3	1.23425	1.3741	1.36647	-0.842381	-0.579189	-0.466463	-0.635956	-0.754518	-0.696311
HCAR2	-1.05	-1.26207	-1.49523	-0.0091508	0.989004	0.942544	0.536175	0.622596	0.726128
SH3TC1	1.08639	1.14297	1.00883	-1.55055	0.11486	-0.417622	-1.34374	-0.241188	0.200045
YBX3	0.979138	0.951044	1.06591	-2.17444	0.0603597	-0.0593276	-0.415639	-0.133921	-0.273131
LCN6	1.3667	1.41341	1.05753	-0.970619	-0.7067	-0.0566217	-0.763624	-0.882513	-0.457558
IFT22	1.29405	1.28953	1.27218	-1.02122	-0.756981	-1.01084	-0.446937	-0.395309	-0.224457
SLC2A6	1.15983	0.739795	1.05734	-1.5043	-1.24006	0.496775	-0.392296	-0.765962	0.448877
IGHV4-4	1.46528	0.913367	1.54709	-0.773862	-0.509363	-0.763471	-0.566412	-0.685562	-0.627066
TSPAN33	0.96736	1.22267	1.38004	-0.855882	-1.44947	-0.296824	0.158672	-0.767534	-0.359022
IGLV1-36	1.22706	1.24035	1.45462	-0.834667	-0.202109	-0.824265	-0.626998	-0.746274	-0.687717
PCDH9	1.305	1.33068	1.15415	-1.07994	-0.814776	-0.119661	-0.219581	-0.99142	-0.564455
PROKR2	-1.01108	-1.50886	-1.20382	0.859875	1.01741	-0.0351495	0.715087	0.960353	0.20618
CEACAM3	-1.71358	-0.961871	-1.22392	0.659088	0.401747	0.607097	0.843587	0.720396	0.667456
NT5C3B	1.10716	1.07466	1.27855	-1.23767	-0.972331	0.173154	-1.02956	-0.609163	0.215197
LOC105371899	1.52592	1.13503	1.06889	-1.01521	-0.749747	-0.351665	-0.807004	-0.926589	0.120379
DUSP4	0.610969	1.0836	1.49399	-1.15653	-0.89101	-0.777288	0.132315	-1.06789	0.571846
ARAP3	-0.402907	-1.71637	-1.58239	0.858399	0.535989	0.729801	0.495157	0.532738	0.549585
AK1	1.06261	1.54435	0.737182	-1.36826	-1.10215	0.461406	-0.352792	-0.624733	-0.357611
HEY1	-1.28667	-1.13126	-1.36679	0.0077207	1.16788	0.799552	0.343103	0.719613	0.74685
SLAMF7	1.14165	0.897612	1.41499	-1.1664	0.0905694	-1.15594	-0.150749	-1.07754	0.00580951
TNFRSF18	1.04025	1.32433	1.29962	-0.995157	-0.729001	-0.615006	-0.786407	-0.906304	0.367674
TUBB6	1.1247	1.38125	1.4065	-1.0479	-0.781482	-0.667374	-0.468885	-0.5889	-0.357912
CLEC3B	-0.226979	-1.2281	-1.4639	1.04777	0.263263	-0.904877	1.02423	1.02204	0.466563
PNPLA1	-0.520832	-1.45053	-1.68659	0.788607	-0.0235131	0.678861	0.938611	0.602416	0.672974
SIT1	1.20241	1.25937	1.3595	-1.15245	-0.885662	-0.599091	-0.400326	-0.692814	-0.0909336
ZNF703	1.10446	1.29061	1.03408	-1.3619	-1.09503	-0.542337	-0.781906	0.0668185	0.285219
CERNA1	1.44194	1.2922	1.15379	-0.859336	-0.592218	-0.848843	-0.10628	-0.770162	-0.711087
PTGES	-1.66072	-1.27959	-0.983563	0.572349	0.550846	0.566244	0.737829	0.851514	0.645092
IGLV4-60	1.11585	1.45948	1.39346	-0.782249	-0.515073	-0.771754	-0.572699	-0.693056	-0.633968
P4HA2	1.53216	1.01207	1.07316	-1.05648	-0.789293	-0.674856	-0.475794	-0.967282	0.346304
MEFV	-0.770648	-0.908314	-2.01231	0.310759	0.500802	0.995541	0.57947	0.596263	0.708437
AKAP12	1.23797	1.32792	0.924157	-1.20527	-0.565924	-1.19476	-0.0790751	-0.744202	0.299181
SPOCK2	0.898524	0.98322	0.99866	-1.95546	-1.02926	-0.411017	-0.0659922	0.250978	0.330347
NEIL2	1.10043	1.02287	1.14698	-1.52947	-1.26163	0.343964	-0.322315	-0.523017	0.0221833
SMYD5	1.00066	1.16569	1.27941	-1.43792	-1.17004	-0.467792	0.292483	-0.185403	-0.477082
KCNN4	1.22966	0.944464	1.19097	-1.23983	-0.971765	-1.2293	0.0330977	-0.281026	0.323727
IGHV3-21	1.15171	1.10438	1.64873	-0.834053	-0.565979	-0.823522	-0.623799	-0.74456	-0.312914
HP	-1.36719	-1.59063	-0.981914	0.763997	0.508764	0.60871	0.769627	0.664844	0.623795
FFAR1	1.29432	1.21387	1.32298	-0.895408	-0.627086	-0.884867	-0.68496	-0.805832	0.0669935
GJB6	-1.72592	-1.28168	-0.868298	0.799674	0.764863	0.69284	0.363384	0.640045	0.61509
SHMT2	0.815897	0.844233	0.83795	-2.15788	-1.01852	0.000477495	0.259492	0.397282	0.0210608
ADGRG3	-1.22154	-1.69484	-1.00019	0.433763	0.620494	0.623643	0.719485	0.784934	0.734244
SFRP1	-0.723012	-1.11313	-1.35111	0.791093	-0.902071	0.428174	1.086	0.794511	0.989534
IGHV3-23	1.31333	1.00849	1.58645	-0.835211	-0.566282	-0.824647	-0.624286	-0.745433	-0.312409
ARL4D	1.16046	1.16111	1.15863	-1.32021	-0.677535	-1.30964	-0.0144101	0.0488628	-0.207272
KANK2	1.2775	1.17837	1.19358	-1.04557	-0.776118	-0.372052	-0.834235	-0.955618	0.334144
ZNF677	0.867427	1.2689	0.680752	-1.33199	-1.06238	-1.32139	0.703785	0.0238826	0.171017
FOLR3	-1.76198	-1.3016	-0.799773	0.619652	0.453363	0.580528	0.740588	0.79515	0.674073
JSRP1	1.19795	0.757457	1.51331	-1.07061	-0.800735	-1.06001	-0.858944	0.14408	0.177505
KLHDC7B	1.06821	1.20011	1.18103	-1.08957	-0.819024	-1.07895	-0.877378	0.477615	-0.0620361
LOC400684	0.362586	-0.790728	-1.58084	1.08298	0.266056	-1.38892	1.00965	0.441758	0.597453
PTGS2	-0.87595	-1.38383	-1.6234	0.931806	0.507389	0.778313	0.553118	0.442223	0.670326
PANX1	0.843965	1.51979	1.40311	-0.95306	-0.682305	-0.942424	-0.0745686	-0.31172	-0.802792
ATP6V0E2	1.10649	0.942329	1.11796	-1.65042	-1.37946	-0.0389534	0.0224084	-0.0901345	-0.0302107
LCN10	1.50352	1.17843	1.13965	-1.0105	-0.739423	-0.99985	-0.421362	-0.543475	-0.106996
CLEC4D	-0.888405	-2.10366	-0.688622	0.735428	0.456766	0.714715	0.617782	0.600764	0.555229
CXCL1	-0.456071	-1.88677	-1.37344	0.76041	0.586115	0.708475	0.580679	0.517589	0.563014
NOXA1	1.04616	1.17757	0.90506	-1.67448	0.248383	-1.2868	-0.204343	-0.344682	0.133131
ACY3	1.19402	1.27525	0.969538	-1.01013	-0.738636	-0.999469	-0.42008	-0.919498	0.649005
LTF	-1.23928	-1.658	-1.00996	0.407546	0.579325	0.519302	0.834309	0.796947	0.769815
PARP15	1.38453	1.03259	1.3487	-0.905724	-0.633815	-0.895042	-0.692462	-0.81495	0.176171
TSPAN2	-0.990878	-1.58772	-1.32416	1.01998	0.478251	0.493768	0.687398	0.683188	0.540161
LCN8	1.07472	0.903209	1.46769	-1.36426	-0.538563	-0.306294	-0.0436191	-1.27343	0.0805425
ADGRG5	0.932408	1.09892	1.10047	-1.30655	0.401871	-0.248326	-1.09311	-1.2157	0.330006
S100A10	1.14926	1.19754	1.2062	-1.19295	-0.920687	-1.18226	0.155137	-0.126765	-0.285482
HP09053	0.868478	1.10865	0.90391	-1.50184	-1.22956	0.424508	0.429733	-1.03273	0.0288484
ZBTB32	1.15408	0.810023	1.38851	-1.19742	-0.545969	0.390505	-0.983551	-1.10639	0.0902172
MPZL2	-1.14728	-0.987814	-1.22948	1.01929	-0.773487	0.758862	0.496804	0.952166	0.910936
PPM1J	1.0652	1.05887	1.12572	-1.20726	-0.378315	-1.19653	-0.993032	-0.137651	0.663
LIN7A	-1.13184	-1.73116	-1.03765	0.904579	0.463361	0.588457	0.659673	0.696198	0.588383
WFS1	1.09717	1.37377	1.21241	-0.921981	-1.02831	-0.911244	-0.0697612	-0.830738	0.0786708
LINC01781	1.21653	1.11893	1.33388	-1.02125	-0.747732	-1.01051	0.0225171	-0.929941	0.0175645
DEFA3	-1.33869	-1.62838	-0.949429	0.523302	0.839839	0.573181	0.618394	0.817823	0.543965
CRISP3	-1.14464	-1.71955	-1.01805	0.274895	0.803418	0.626884	0.750091	0.68386	0.743093
BEND4	1.2188	1.17837	1.27125	-0.623404	-0.730093	-0.993574	-0.789246	-0.912791	0.38068
IGHV3-7	1.21462	0.943125	1.74304	-0.774198	-0.499756	-0.763417	-0.558949	-0.682579	-0.621884
CEACAM6	-0.949489	-1.85953	-0.969988	0.181036	0.71282	0.499118	0.877653	0.784444	0.723942
NSMF	0.913666	1.23231	1.26353	-1.71852	-0.387362	-0.945154	-0.197834	-0.0537642	-0.106861
DDX3Y	-0.771969	1.25623	-0.854643	-0.67066	1.61836	-0.659873	-0.455288	1.0561	-0.518259
TRPM6	-1.45616	-0.91421	-1.53885	0.497165	0.885325	0.799323	0.48986	0.626961	0.610588
BCAT2	1.13732	0.998991	0.898965	-1.25386	-0.979114	-0.683996	0.578269	-1.16214	0.465557
RASGEF1B	1.11767	1.39729	1.38632	-0.568899	-0.675985	-0.940443	-0.735357	-0.182111	-0.798482
NFE2	-0.820264	-1.98088	-0.966287	0.560259	0.563252	0.484941	0.885837	0.700176	0.572968
PRKY	-0.20217	1.48485	-0.2852	-0.936534	1.15572	-0.9257	-0.720232	1.21274	-0.783475
FAM102A	1.02132	1.0921	1.28255	-1.43717	-1.16135	0.131095	-0.454582	-0.666478	0.192504
ANXA3	-1.06315	-1.61517	-1.20896	1.08249	0.466308	0.516705	0.763418	0.517511	0.540854
HK3	-1.0062	-1.85239	-0.953671	0.264276	0.578961	0.588745	0.845026	0.732404	0.802852
TNFRSF13B	1.14922	1.07115	1.19886	-1.35154	-1.07561	0.444828	-0.751845	-0.580548	-0.10451
RAB20	-1.53386	0.437124	0.246951	-1.81535	0.11606	1.03199	0.268293	0.333274	0.915518
PRG2	-0.21875	0.342892	-0.51321	-0.718752	-2.04699	0.332551	0.770773	1.19222	0.859264
NFATC4	1.28917	0.998821	0.566587	-1.21763	-0.941385	-1.20678	0.150167	-0.563283	0.924329
LEF1-AS1	1.20586	1.27676	1.19115	-1.05262	-0.77627	-1.04176	-0.835874	-0.0141818	0.0469339
ORM1	-1.44036	-1.10041	-1.34506	0.965564	0.130524	0.699469	0.684704	0.631881	0.773684
ZSCAN18	0.712921	0.850841	0.700497	-1.84139	-1.56489	0.53767	0.318083	0.0870568	0.199208
IGHV3-53	0.792723	1.22514	1.80844	-0.826922	-0.550135	-0.816049	-0.609834	-0.350058	-0.673307
TCN2	1.07212	1.16288	1.34907	-1.12281	-0.84602	-1.11193	-0.0665679	-0.645942	0.209204
PSTPIP2	-1.20326	-1.98957	-0.497289	0.83871	0.48587	0.580424	0.662382	0.538218	0.584516
HYAL1	-1.26408	-1.10236	-0.578163	-1.16192	0.554302	0.716053	0.938885	0.924019	0.97327
MMP8	-1.07372	-1.82239	-0.99629	0.603805	0.714013	0.629121	0.677164	0.619964	0.648332
KCNIP2	1.16172	0.747416	1.20418	-1.38055	-0.71873	-1.36967	-0.3234	0.403075	0.275955
TNFSF14	-1.35247	-1.19061	-1.05095	1.10962	0.0586762	-0.207582	0.96462	0.679042	0.989647
P2RY13	-1.63484	-1.31444	-0.995599	0.655284	0.699859	0.741607	0.595637	0.626594	0.625897
TMEM147-AS1	0.960088	1.14994	1.09038	-0.30572	-1.31286	-1.57926	-0.106689	-0.293636	0.397756
ROPN1L	-0.762252	-2.12355	-0.743736	0.884587	0.37873	0.507764	0.711366	0.63924	0.507856
BPI	-1.21328	-1.3183	-1.43254	0.580153	0.70335	0.465441	0.75867	0.892074	0.56443
DOK7	1.00054	0.910865	1.35847	-1.30313	-0.640369	-1.29223	-0.314864	-0.310855	0.591563
COL17A1	-0.586973	-1.78617	-1.423	0.494273	0.625914	0.628487	0.664922	0.616372	0.766175
PROC	-1.01731	0.91147	-1.66613	0.663041	-1.20228	0.429749	0.385304	0.645989	0.850164
TTTY15	-0.695623	2.17992	-0.779266	-0.593125	0.250029	-0.582211	-0.375226	1.03444	-0.438936
SORBS3	1.08448	1.00949	1.1877	-1.5784	-0.914619	-0.200322	-0.974547	0.162385	0.223832
FYB1	-1.1436	-1.71635	-1.04129	0.574597	0.438537	0.550201	0.868611	0.696377	0.77292
BEST3	1.0674	1.39848	1.30147	-1.23451	-0.956492	-0.0921388	-0.63029	-0.4577	-0.396216
SLC35F2	0.78501	1.41983	1.26214	-1.39216	-1.1141	0.086323	-0.17802	-0.733512	-0.135514
TMEM266	-0.765065	-1.37524	-1.62139	0.650853	0.0725018	0.879876	0.997271	0.687153	0.474039
PADI4	-1.12468	-1.64469	-1.16135	0.848799	0.628903	0.487559	0.804683	0.637141	0.523638
HHIP	1.14449	1.45901	1.13305	-0.972449	-0.693639	-0.961497	-0.366501	-0.879372	0.136907
RASD1	1.33329	1.02473	1.11623	-1.08907	-0.810242	-1.07811	-0.870381	0.403656	-0.0301032
LINC00167	-1.47597	-0.925098	-0.991887	0.924674	0.627215	-0.675076	1.13942	0.814366	0.562354
IGHV4-39	1.06861	1.12013	1.72747	-0.778921	-0.499716	-0.767953	-0.559937	-0.685712	-0.623964
ANKRD22	-0.702357	-2.04531	-0.947622	0.828781	0.438418	0.469978	0.775514	0.702547	0.480051
CD177	-1.51573	-1.53085	-0.809656	0.338756	0.620146	0.712683	0.463934	0.877131	0.843593
SAMD10	0.88188	-0.849369	1.22433	-1.29768	-1.0182	-0.898498	1.00241	0.397259	0.557863
PGLYRP1	-1.24842	-1.56703	-1.11226	0.723003	0.400388	0.496506	0.784659	0.909059	0.614092
IGLV5-45	1.48653	0.894022	1.46823	-0.862864	-0.583041	-0.851872	-0.643395	-0.769449	-0.13816
EPS8	0.794468	0.710127	0.838731	-1.43802	-1.15786	0.345466	0.771265	-1.34449	0.480307
FCRL3	1.39891	0.775209	1.31905	-1.22246	-0.942221	-0.168199	0.0760446	-1.1289	-0.107435
NT5DC2	0.918153	1.56648	0.931572	-1.34667	-1.06607	-0.330522	0.0153466	-0.863246	0.174954
FCMR	1.13107	0.801025	0.823987	-2.28936	-0.0125742	0.0972552	-0.0969674	-0.362566	-0.0918675
ADGRE3	-0.663476	-2.19576	-0.730533	0.469415	0.718221	0.691751	0.600108	0.472805	0.637469
SEPTIN5	-1.26861	-1.49473	-1.17176	1.02683	0.642847	0.453202	0.705865	0.560697	0.545657
B3GNT5	-1.07386	-1.95571	-0.721549	0.373578	0.756614	0.839981	0.47594	0.598843	0.706163
MTSS1	1.11261	1.17792	1.30754	-0.0788697	-1.64855	-0.550734	-0.467028	-0.593601	-0.259281
TFF3	-0.917065	-1.55918	-1.34621	1.03263	0.15928	0.484913	0.774354	0.842215	0.52905
PARM1	1.43198	0.851616	1.55202	-0.896719	-0.615377	-0.885667	-0.28527	-0.802797	-0.349787
LINC01104	1.02333	1.56577	0.959573	-1.10288	-0.821444	-0.700906	0.339758	-1.00892	-0.254277
KLF12	1.25521	1.36444	1.28672	-0.908654	-0.627156	-0.897596	-0.296864	-0.81468	-0.361417
SIGLEC5	-1.07975	-1.93367	-0.776628	0.69464	0.406941	0.684006	0.799691	0.52939	0.675386
LINC00661	0.743566	-0.888465	-1.13783	-0.94906	-0.667315	1.2453	1.12764	-0.463655	0.989815
RGS16	1.13429	1.48252	1.11074	-1.41915	-0.746052	-0.398826	-0.624853	-0.360423	-0.178254
SDSL	-1.11852	-0.953965	1.13102	-1.01457	-0.732793	1.2346	0.797442	-0.227256	0.884036
CARD11	1.08152	1.13359	1.14771	-1.41009	-0.554586	-0.0423036	-0.334377	-1.31598	0.294509
C10orf55	-1.3832	-0.826949	-1.46808	-0.269276	0.687842	0.751713	0.766268	0.742344	0.999344
LIME1	1.00475	0.971434	1.22755	-1.99484	-0.203173	-0.554955	-0.0637297	0.0636664	-0.450708
CHI3L1	-1.24901	-1.42529	-1.25656	0.564827	0.683295	0.348207	0.933976	0.886476	0.514074
CD40	1.36086	1.20939	1.24713	-1.00209	-0.719901	-0.416786	-0.780766	-0.907885	0.0100507
ZC3H12D	1.06412	1.2721	1.01118	-1.22111	-0.93887	0.560938	-0.999745	-0.734854	-0.0137639
HID1	0.971158	0.914653	1.28359	-1.30216	-1.01973	-0.0424931	-1.08064	-0.423264	0.698889
GPR176	1.28467	1.2206	1.08788	-1.14965	-0.867161	-0.746169	-0.0716407	0.234355	-0.992873
TCF3	1.32259	1.21	1.14776	-1.37863	-0.97592	-0.474009	-0.582147	-0.225106	-0.0445449
IGHV1-46	1.1493	1.02529	1.67037	-0.864459	-0.581814	-0.853356	-0.642777	-0.770101	-0.132447
DYSF	-0.696038	-1.37101	-1.77422	0.719624	0.555654	0.64112	0.67414	0.708186	0.542549
C2orf88	0.899439	1.37032	1.31442	-1.17103	-0.88811	-0.106664	-0.949132	-0.683598	0.214358
N4BP3	1.00172	0.922292	1.17594	-1.68857	0.22422	-0.819298	-1.0734	0.0782288	0.178869
C19orf38	-0.834607	-2.04463	-0.86308	0.561997	0.510918	0.559712	0.75001	0.702041	0.657638
CAMK2D	1.18433	0.956183	1.0032	-1.63475	-1.35134	0.0574331	-0.397241	0.0762392	0.105945
BMP2	-1.35077	-1.18519	-1.43613	0.4547	0.654311	0.655129	0.739814	0.831979	0.636157
HSPA6	-1.57084	-1.40514	-0.958197	0.630132	0.487119	0.831939	0.658865	0.661314	0.664812
CYP4F12	-0.136005	-1.12508	-1.37622	-1.18611	1.15218	0.701725	0.218839	0.960809	0.789866
TNFRSF12A	-2.27792	-0.687678	-0.518563	0.561208	0.429446	0.607494	0.528161	0.682044	0.675806
CD300LB	-0.663717	-1.41836	-1.66955	0.798248	0.406923	0.173305	0.937776	0.62291	0.81246
CD6	0.926167	0.982867	1.22322	-1.33264	-1.04881	-0.138741	0.144737	-1.23788	0.481075
SIDT1	1.09792	1.04583	1.26348	-1.46282	-1.17893	-0.753203	0.014881	-0.071941	0.044787
CA4	-1.02489	-1.9804	-0.781252	0.541563	0.664542	0.719688	0.537531	0.659742	0.663478
CCNJL	-0.718143	-1.80874	-1.27067	0.269649	0.711553	0.722269	0.627892	0.614118	0.852076
RGS1	0.885612	0.980928	1.31623	-0.960854	-1.07147	0.592773	-1.1328	-0.865928	0.255507
RRAS2	1.34306	1.20674	1.27095	-1.01373	-0.729275	-0.302712	-0.790628	-0.918769	-0.0656291
CCDC50	1.3711	1.02418	1.41117	-1.07263	-0.788144	-0.482565	-0.270616	-0.977656	-0.21483
LRRC75A	-0.253598	-0.993102	-2.16828	0.459085	0.373089	0.337912	0.872943	0.485094	0.886856
TPD52	1.42142	1.01278	1.32349	-0.80331	-1.09794	-0.976001	-0.4589	0.0121812	-0.433725
HRK	1.00721	1.29443	1.35933	-1.11119	-0.826436	-0.704476	0.0871077	-1.01613	-0.0898545
LCN2	-1.30193	-1.44025	-1.18118	0.340502	0.733169	0.446752	0.860082	0.933365	0.609493
HRH1	-0.238591	-1.75529	-1.61173	0.387863	0.715955	0.573743	0.78793	0.543987	0.596136
SLC25A42	1.12841	0.826615	1.09808	-1.96192	-0.320587	-0.889058	0.123985	-0.202671	0.197148
IGHV3-48	1.07391	1.15097	1.66672	-0.843553	-0.558358	-0.83235	-0.619871	-0.748344	-0.289131
RIC3	1.23899	1.26713	1.42404	-0.916054	-0.630803	-0.50863	-0.29611	-0.820827	-0.757742
IGKV6-21	0.965029	1.22519	1.71894	-0.780531	-0.495168	-0.769321	-0.556717	-0.685266	-0.622156
SLC1A5	0.977641	0.449776	1.07117	-1.6852	-0.818997	-1.27754	0.469943	0.395283	0.417921
BANK1	1.29641	0.871578	1.22586	0.666686	-0.559498	-0.834046	-1.01808	-1.14682	-0.5021
CHIT1	-1.13247	-1.64742	-1.11531	0.525157	0.417383	0.507089	1.01087	0.743887	0.690821
IGHV3-74	1.20305	0.998084	1.70557	-0.846487	-0.56068	-0.438269	-0.622325	-0.751074	-0.687866
CHPF	1.04599	0.7192	1.44283	-1.7976	-0.0145988	-0.919854	-0.41024	0.138522	-0.204247
AMN	0.99265	1.19557	1.16131	-1.13347	-0.847478	0.574114	-0.909163	-1.038	0.00446068
CLUHP3	1.25365	1.20877	1.10785	-1.17581	-0.889688	-0.139646	-0.553974	-1.08029	0.269143
ADA2	0.860726	0.996625	0.966357	-1.75353	-1.46731	0.22407	0.200427	-0.0955655	0.0682038
SUMO1P1	-1.47667	-0.726821	-1.56287	1.2391	0.437436	0.625772	0.470243	0.409338	0.58448
PMEPA1	1.05317	1.33198	0.943931	-1.46362	-1.17722	-0.0581829	-0.103588	-0.785212	0.25875
SMAD3	1.13442	1.00995	0.936116	-1.65028	0.160035	-1.24091	0.192876	-0.685647	0.143438
BCOR	0.710524	0.374423	0.676319	-2.50969	-0.116633	-0.324434	0.323095	0.447826	0.418571
C15orf62	1.39705	1.0283	1.20752	-1.01723	-0.729848	-1.00594	-0.207048	-0.921291	0.248484
TMEM92	-0.544477	-1.17515	-1.42956	-0.837698	0.449744	0.690697	1.25212	0.625201	0.969122
DEFA1B	-1.12367	-1.7544	-1.02455	0.472562	0.729324	0.616892	0.69937	0.807176	0.577306
SLC16A1	1.3549	1.1011	1.27345	-0.923231	-0.635691	-0.911935	-0.69771	-0.827239	0.266358
MCUB	1.22267	1.24696	1.19067	-0.903534	-1.41489	-0.0353184	-0.30648	-0.256155	-0.743921
CRIP2	1.39271	1.02559	1.33821	-1.08166	-0.794012	-0.48503	-0.456502	-0.985635	0.046334
S1PR2	0.193672	1.85394	0.591305	-1.70443	-1.01703	0.339453	-0.110474	-0.294761	0.148319
IGKV2-40	1.24438	1.23966	1.4128	-0.87727	-0.589363	-0.86596	-0.65146	-0.781156	-0.131628
MFGE8	1.16798	1.22899	1.17694	-1.29087	-1.00281	-0.570848	-0.478781	-0.608543	0.377937
GGT7	1.13426	1.171	1.20583	-1.22648	-0.93824	0.231751	-0.413876	-1.13026	-0.0339902
SLPI	-1.4091	-1.22653	-1.26141	0.174033	0.602676	0.607259	0.911297	0.948083	0.653692
IGHV3-33	0.749893	1.39278	1.71687	-0.773775	-0.485064	-0.762433	-0.547335	-0.677392	-0.613542
PADI2	-1.22153	-1.80284	-0.860577	0.627459	0.629594	0.672222	0.64937	0.662249	0.644056
SCARB1	1.20328	0.741319	1.04878	-1.52393	-0.432731	-1.51258	0.279239	0.0358692	0.160749
CPXM1	1.15075	0.90499	1.0899	-1.21349	-0.924305	-0.800447	0.313248	-1.11695	0.596292
SOX12	0.728068	1.37514	1.08702	-1.35545	-1.0662	0.234868	-1.12859	-0.14547	0.270611
RBP7	-1.04938	-1.75758	-0.97725	1.2121	0.346067	0.560311	0.540454	0.677879	0.447409
RFTN1	1.09691	1.31195	1.07363	-1.27037	-1.38311	-0.546	-0.0674962	-0.295029	0.0795163
TNFAIP6	-1.34884	-1.17958	-1.4361	0.509366	0.856124	0.737509	0.491808	0.61223	0.757491
NME8	-1.32317	-1.15387	-1.41045	1.18758	0.332351	0.527912	0.603301	0.600094	0.636267
KDM5D	-0.842999	1.22366	-0.930284	-0.736038	1.5326	-0.321948	-0.508651	1.1588	-0.575135
PLBD1	-1.15714	-1.73845	-1.02588	0.56667	0.594637	0.638536	0.755311	0.678255	0.68806
LINC01637	-1.0794	-0.90961	-1.16693	-0.972138	0.804762	0.421845	1.15439	0.783046	0.964035
LTK	1.13623	0.876285	1.37056	-1.13574	-0.844995	0.335161	-0.907705	-1.03868	0.20888
TNFRSF10C	-1.27071	-1.44034	-1.25374	0.89097	0.449429	0.578142	0.775272	0.630512	0.640465
GIPC1	0.496429	0.418265	0.841579	-1.73692	0.755976	-1.72549	0.28523	0.366015	0.29891
ABHD1	-1.30239	0.42625	-0.673743	0.94305	-0.903832	-1.18354	1.20518	0.73924	0.749795
CDC42EP2	-0.274503	0.0988031	-1.4462	-1.2511	0.882349	-0.835198	1.15341	0.673238	0.999208
PLA2G2D	1.22294	0.931442	1.54795	-1.05744	-0.766202	-0.641462	-0.424477	-0.960217	0.147467
PROK2	-1.05363	-1.8808	-0.917155	0.757736	0.737936	0.641016	0.547319	0.568316	0.599266
BICD1	1.35437	1.1649	1.186	-0.929997	-0.638675	-0.918553	-0.701509	-0.832743	0.31621
CXCL8	-0.996646	-1.95958	-0.831864	0.598886	0.672001	0.791585	0.655244	0.40156	0.668811
TCL1B	1.72807	1.10545	1.03394	-0.843878	-0.552322	-0.832425	-0.615206	-0.746546	-0.277089
MNDA	-1.19456	-1.79605	-0.867322	0.79948	0.533019	0.656266	0.848461	0.4995	0.5212
CRIP1	1.09237	0.99452	1.21356	-1.94493	-0.530264	-0.469069	-0.199872	-0.0119238	-0.144398
CCDC187	0.723923	0.977877	-1.2818	-1.08629	-0.7945	0.903098	0.578365	-0.988883	0.968213
TUBB3	1.33459	1.12096	1.17006	-1.09685	-0.804877	-0.679825	-0.867852	-0.593822	0.41761
TMEM121	1.5332	1.33976	1.03714	-0.851271	-0.559297	-0.839802	-0.622272	-0.753799	-0.283671
LIMS2	1.08888	0.93393	1.35139	-1.7535	-0.742621	-0.408293	-0.524126	-0.125663	0.180012
ANO9	0.981152	1.1782	1.31133	-1.2165	-0.924292	-1.20502	0.171084	0.039452	-0.335414
IGKV1-32	1.06648	1.00461	1.8095	-0.778961	-0.486537	-0.767474	-0.549609	-0.681339	-0.616668
LINC00665	1.49404	1.04053	1.1802	-1.11841	-0.825841	-0.511581	-0.0019617	-1.02074	-0.236242
HIST4H4	0.926575	0.673573	0.977867	-1.38652	-1.0939	-1.37503	0.727522	0.418624	0.13129
CAMP	-1.3263	-1.29697	-1.30263	0.90423	0.275806	0.524252	0.83532	0.824949	0.561344
MLLT11	1.38519	1.38578	0.850641	-1.05104	-0.758215	-1.03954	-0.821373	0.0493141	-0.000754232
FXYD6	-1.08706	-0.916031	-1.17522	-0.979014	1.00767	0.789353	1.083	0.559739	0.717557
LRRC38	0.782611	1.66961	1.12985	-1.02238	-0.729415	-0.414724	-0.792604	-0.924578	0.301625
RHEX	1.49905	1.03407	1.14341	-1.24303	-0.949891	-0.00998661	-0.605941	-0.737993	-0.129699
CD52	1.33058	1.18379	1.4151	-0.697331	-1.02182	-0.682413	-0.507011	-0.670816	-0.350081
TMEM263	1.16619	1.25941	1.20325	-1.04897	-0.755761	-1.03745	-0.819002	0.321936	-0.289602
PHF24	0.40556	-1.34633	-1.19856	-1.40939	0.556152	0.616583	0.722406	0.930453	0.723122
GPSM1	0.968305	1.19275	0.690637	-1.28393	-0.583034	0.580393	-1.46133	-0.642072	0.538282
SERPINA1	-1.14175	-1.28477	-1.54455	0.563078	0.677407	0.671365	0.65378	0.798632	0.60681
NLRC4	-1.34866	-1.17717	-1.43707	0.850414	0.693941	0.393486	0.696053	0.625792	0.703217
SIGLEC1	0.336175	-0.905912	-1.57384	-1.37705	0.764786	0.953276	0.844243	0.36195	0.596376
ALKBH3	0.711898	0.911168	0.676865	-1.84138	-1.54755	0.02912	0.4173	0.183816	0.458763
TTC24	1.3219	1.01167	1.11905	-1.34224	-1.04828	0.144923	0.209712	-0.645938	-0.770783
LOC730183	0.830955	0.853431	0.489353	-1.57766	-0.685145	-1.5661	0.518539	0.657091	0.479533
IFITM10	-1.49709	-0.726746	-1.58565	0.625705	0.182698	0.8685	0.631812	0.827156	0.673608
ATN1	1.12015	1.13739	0.913542	-1.62453	-1.33015	0.0659288	-0.195615	-0.328224	0.241505
ME3	1.26225	1.27407	1.21543	-1.13619	-0.841754	-0.400225	-0.087305	-1.0379	-0.248381
UAP1L1	1.08311	1.14876	1.35268	-0.88302	-0.997585	-0.681246	-1.0611	-0.375639	0.414045
SVIL	-1.03722	-1.66651	-1.22446	0.771452	0.441858	0.585266	0.684521	0.75423	0.690858
DANCR	0.897145	1.02295	0.950862	-2.01614	0.0941346	-0.949374	0.0472789	0.341442	-0.388297
ST6GALNAC6	0.814303	0.886869	1.13749	-2.2625	0.0970381	-0.124305	-0.2698	-0.117255	-0.161838
CEACAM4	-1.34284	-1.17068	-1.43159	0.565492	0.315741	0.698196	0.84159	0.771871	0.752219
MANBAL	0.517495	0.874423	0.731987	-1.90042	0.665661	-1.47935	-0.00460728	0.373913	0.220892
CRYM	0.588976	1.46332	1.1497	-1.38652	0.21293	-0.239154	-1.1551	-0.878176	0.244025
GPR27	-0.751685	-2.06066	-0.901579	0.502359	0.798757	0.512641	0.543434	0.619371	0.737359
EPX	-0.816116	0.110509	-1.315	-1.19212	-0.546765	0.488102	0.934281	1.29154	1.04557
HOXB2	1.1267	1.14405	1.24865	-0.953995	-0.658788	-0.942398	-0.72246	-0.855444	0.613679
FPR2	-1.33409	-1.57206	-1.01249	0.428484	0.702581	0.897711	0.543235	0.534072	0.812558
ATP8B4	-0.69695	-0.841005	-2.1149	0.842984	0.694965	0.40325	0.546075	0.567312	0.598268
G0S2	-1.09129	-1.83271	-0.893437	0.94582	0.374789	0.816302	0.565071	0.489873	0.625583
GPRC5D	1.068	0.899351	1.34957	-1.09174	-0.795911	-1.08012	0.470077	-0.99298	0.173742
SOCS2	1.35495	1.12451	1.28429	-1.36076	-0.336771	-0.451961	-0.168984	-0.659796	-0.785475
DIPK1B	1.32756	0.849631	1.02394	-1.57354	-1.27753	-0.172068	-0.136675	-0.41436	0.37304
PRMT6	1.39466	1.26723	1.27585	-0.858663	-0.562611	-0.847033	-0.626465	-0.75983	-0.283134
S100A12	-1.22866	-1.59584	-1.0667	0.652471	0.181626	0.695224	0.806455	0.821061	0.734363
CTSF	1.15181	0.83696	1.52744	-1.21596	-0.508528	-0.793015	0.156142	-1.11711	-0.0377378
SMPDL3A	-0.753443	-1.40374	-1.66607	0.417627	0.871636	0.777025	0.305494	0.699078	0.75239
ELL3	1.43699	1.30182	1.02624	-0.830638	-0.945945	-0.0897476	-0.406726	-1.1434	-0.348602
GGA2	0.848307	1.07949	0.962599	-2.23362	0.0550102	-0.331033	0.0329462	-0.215727	-0.197971
RDH11	0.756338	0.810971	0.736897	-1.84714	-1.55056	0.195405	0.317818	0.517696	0.062571
MELTF	1.09072	1.12176	0.666665	-1.18989	-0.89304	0.575596	-0.957068	-1.09079	0.676055
IGHV2-70	1.11372	0.986595	1.71639	-0.870998	-0.574139	-0.859336	-0.638167	-0.771895	-0.102173
WLS	-1.12212	-1.67928	-0.799049	-0.225198	0.372535	0.832738	1.0628	0.610123	0.947447
CCR3	-1.14002	-0.966543	-0.81685	-1.03043	0.86751	1.32921	0.597219	0.0857741	1.07412
LRG1	-1.05951	-2.00613	-0.573929	0.115341	0.568944	0.748591	0.738708	0.69569	0.772292
LYPD8	-0.910433	-1.3416	-1.60462	0.696596	0.156863	0.670077	0.891482	0.763746	0.677883
TSHZ3	-0.730635	-0.875443	-1.13847	-1.35215	0.945097	0.455229	0.780765	1.08138	0.834224
BEND5	1.24571	1.2138	1.22483	-1.0956	-0.798304	-1.08392	0.202532	-0.391391	-0.517653
PAOX	1.53343	0.977156	1.14343	-1.21283	-0.502138	-0.46925	0.0861145	-1.11352	-0.442389
FCRL5	1.28273	0.851776	1.49374	-1.15994	-0.862328	-0.416033	-0.0997351	-1.06059	-0.0296144
KREMEN2	1.09724	1.64441	0.775415	-1.21168	-0.913923	-0.467407	-0.978146	-0.0456559	0.0997479
OLFM4	-0.953951	-1.85915	-1.03155	0.45227	0.703672	0.651796	0.835944	0.488801	0.712166
HHLA3	1.40362	1.08796	1.34685	-0.965439	-0.667621	-0.95374	-0.731856	-0.452342	-0.0674339
MATN1-AS1	1.16275	1.11433	1.20081	-0.931609	-1.04748	-0.600824	0.286772	-1.2459	0.0611531
DAPK2	-0.91154	-2.17324	-0.512166	0.742576	0.571691	0.614824	0.566168	0.558619	0.543073
IGLV3-12	1.21371	0.850283	1.50448	-1.12121	-0.822857	-1.10949	0.0803477	-0.607189	0.0119289
SLC22A17	0.873696	1.39602	1.18915	-1.2611	-0.962583	-0.834729	-0.612327	-0.256421	0.468291
CXCR1	-1.15133	-2.03135	-0.43294	0.253573	0.603376	0.685452	0.553929	0.732756	0.786537
ALG1	0.517839	0.890277	0.901406	-1.78108	-1.48201	-0.282617	0.710392	0.395815	0.129986
ANXA1	-1.21918	-1.57324	-1.16707	0.662692	0.592411	0.542613	0.777212	0.813418	0.571146
CDKN2A	1.20771	1.21604	1.18038	-0.948401	-0.649071	-0.936642	-0.713633	-0.848473	0.49209
B4GALNT3	-0.196747	-1.77606	-1.6252	0.565846	0.544074	0.645844	0.633478	0.588955	0.619807
NBDY	0.978872	1.12945	1.03512	-1.93664	0.0704307	-0.810217	0.149512	-0.1208	-0.495725
MAMSTR	0.741925	1.25302	0.820125	-1.43878	-1.13936	0.280683	-1.20394	0.149672	0.536659
TNFRSF17	1.35669	1.0855	1.51576	-0.795063	-0.495542	-0.783297	-0.560145	-0.695072	-0.628831
CAPN12	0.797552	0.999447	0.811568	-1.41493	-1.11537	0.787438	-1.17998	-0.28926	0.603525
CLEC4E	-1.59254	-1.00127	-1.26651	0.765714	0.142504	0.831706	0.696751	0.538642	0.885012
C11orf49	1.09399	0.939726	0.741988	-1.71175	-0.995797	-0.962665	0.628808	-0.0797723	0.345473
ICA1	-0.433313	-2.2065	-0.901888	0.708631	0.5356	0.60911	0.655897	0.457314	0.575153
XRRA1	0.548291	0.813823	0.422353	-1.65215	0.960319	-1.64038	0.00834812	0.700096	-0.160701
LINC00426	1.05873	1.22106	0.988241	-1.61996	0.306608	-1.19165	-0.0367825	-0.29944	-0.426797
DGCR8	0.495105	0.484449	0.723456	-1.87683	-1.57691	0.801103	0.485557	0.26687	0.197204
FGD2	1.12181	1.22973	1.09404	0.230443	-1.02194	-0.639589	-0.364211	-1.5433	-0.10698
CARNS1	1.09911	0.983314	1.11599	-1.59509	-0.877727	0.472933	-0.748557	-0.66067	0.210699
LOC105369914	-1.64857	-1.34536	-0.904551	0.909328	0.63111	0.743139	0.499844	0.607771	0.507292
SARDH	1.02193	1.08734	0.691592	-1.72339	-0.683952	0.258553	-0.0255226	-1.20586	0.579298
IGLV5-48	1.37439	1.04835	1.51909	-0.862349	-0.561902	-0.43322	-0.626704	-0.762048	-0.695602
CD180	1.26862	1.24798	1.21071	-1.06797	-0.349601	-1.05616	-0.22025	-0.967589	-0.0657388
DEFA4	-1.6268	-1.14057	-1.15669	0.472921	0.533074	0.631088	0.85032	0.881965	0.554693
CYP2U1	1.24984	1.43877	1.13988	-1.04771	-0.746926	-1.0359	-0.394004	-0.335236	-0.268715
BTLA	1.27737	1.29048	1.32653	-0.924374	-0.623514	-0.912556	-0.270505	-0.823936	-0.339498
CDA	-1.42428	-1.36551	-1.16285	0.606159	0.366713	0.629734	0.783545	0.870438	0.696057
CST6	0.739062	1.56509	1.08797	-0.955589	-0.6546	-0.943765	-0.719519	0.669894	-0.788542
INHBA	-0.449312	-1.23041	-1.9156	0.0871666	0.920768	0.396905	0.718833	0.768516	0.703136
MDS2	1.46205	1.18882	1.27741	-0.860691	-0.559364	-0.848853	-0.624356	-0.760096	-0.274908
LINC02202	1.24679	1.46364	1.21848	-0.860953	-0.559399	-0.849107	-0.62444	-0.760283	-0.274729
FCN1	-1.17406	-1.68826	-1.00509	0.509269	0.25852	0.632334	0.881222	0.773145	0.812916
TMEM268	0.930747	0.879784	1.03123	-1.47393	-0.558102	0.568847	-1.23725	-0.759128	0.6178
SIRPD	-1.03272	-1.27567	-1.54277	0.35456	0.189403	0.898719	0.815529	0.689429	0.903518
FXYD7	0.761895	1.04745	1.47773	-1.07115	0.42768	-1.05929	-0.83435	-0.970358	0.220393
LZTS2	0.808195	0.838376	0.386544	-1.42025	-1.1183	-1.40839	0.746858	0.535847	0.631127
PNPLA7	0.83178	1.03874	0.967506	-1.62729	-1.3253	0.360924	0.258063	-0.78349	0.279068
MS4A3	-1.16467	-1.66542	-1.00934	0.102583	0.693894	0.679638	0.937298	0.681817	0.744201
ZNF341-AS1	-1.26351	-1.08701	-0.934704	1.20311	-0.849782	0.652519	0.840919	0.79388	0.644579
2020-03-01	-1.04274	-1.78286	-1.05347	0.928692	0.632631	0.567094	0.693842	0.537365	0.519449
FPGS	1.21867	0.724227	1.05909	-1.63129	-0.230917	-1.4241	0.28608	-0.149725	0.147966
IGSF6	-0.99608	-1.56354	-1.21579	1.30212	0.233027	0.580537	0.783213	0.45594	0.420575
RETN	-1.54903	-1.25591	-1.00558	0.693417	-0.0530575	0.699911	0.85127	0.849827	0.769158
PTX3	-0.927067	-1.17062	-1.4384	-0.491338	0.448109	0.69031	0.963895	0.975853	0.949255
IGHV1-2	1.24215	0.889817	1.75354	-0.784421	-0.481732	-0.77253	-0.547018	-0.683372	-0.616431
DPCD	0.871343	1.09094	0.879073	-1.37746	-1.07454	-1.36556	0.334744	0.467812	0.173651
MMP9	-1.12488	-1.59493	-1.23788	0.673936	0.627787	0.496517	0.791688	0.711434	0.656324
SLC18B1	1.23729	1.22605	1.37876	-0.917653	-0.614615	-0.905749	-0.679976	0.0253614	-0.749469
IGKV1D-42	0.872187	1.72652	1.28987	-0.785167	-0.481963	-0.773256	-0.54736	-0.683946	-0.61689
AMIGO3	0.813469	1.08013	1.14762	-1.86404	-1.13921	0.200866	-0.103063	0.036861	-0.172639
TMEM25	1.15228	0.394619	1.18757	-1.17943	-0.875921	0.646551	-0.941383	-1.0781	0.693809
NXPH4	1.33015	0.653537	1.45111	-1.01448	-0.710809	-1.00255	-0.776306	-0.491302	0.560637
CTSW	0.727785	-0.429696	1.13167	-1.33877	-1.03505	0.728325	0.836167	-1.23738	0.616959
FUOM	1.00203	1.03272	0.864759	-1.77218	-0.174852	-1.33823	-0.190748	0.196084	0.380429
PLBD1-AS1	-1.49104	-1.31355	-0.964108	-0.142055	0.774091	0.82343	0.654994	0.930533	0.727702
FAM95C	-0.618933	-1.05988	-1.32886	-1.12524	0.920341	0.943166	0.820227	0.757127	0.692053
LINC02610	0.724402	-1.14479	-1.41397	1.03453	0.94431	-1.19825	0.866001	0.0969899	0.0907851
TBC1D27P	1.21642	0.904389	1.30538	-1.19644	-0.892311	-1.1845	-0.339034	-0.250019	0.436116
LOXHD1	-0.524161	-1.4794	-1.74876	0.842562	0.571635	0.749736	0.689866	0.455453	0.443075
PLXNB2	0.984203	0.98501	0.926285	-1.52889	-1.22447	0.0254665	-0.367193	-0.678295	0.877888
DNPH1	0.993498	1.12154	1.11318	-1.73031	-0.438379	0.508282	-0.169495	-0.879532	-0.518787
CD200	1.13025	1.12511	1.18009	-1.42854	-1.12405	0.255715	-0.440579	-0.707283	0.00929497
IGHV2-5	1.10101	1.25946	1.54878	-0.343314	-0.658461	-0.951025	-0.724144	-0.438333	-0.793977
SDHAF1	0.232947	0.729816	0.599086	-2.60907	0.173078	0.0898352	0.233758	0.312364	0.238182
FHL1	1.34462	0.763999	1.36795	-1.41755	-1.11287	-0.41752	-0.558605	-0.0186971	0.0486847
BACE2	1.32419	0.786636	1.43122	-1.00012	-0.271878	-0.988148	-0.76104	-0.898359	0.377503
MFSD3	0.723514	0.236565	0.856672	-1.65124	-1.76984	0.404968	0.682379	0.0788911	0.438081
CLEC14A	1.11478	0.885744	1.20541	-1.23623	-0.931234	0.643746	0.0955135	-1.13441	-0.643316
CD1C	1.66507	0.275951	1.61506	-0.83402	-0.528996	-0.822037	-0.594785	-0.732191	-0.0440477
RUFY3	1.05486	1.56187	0.911956	-1.10908	-1.22777	0.295761	-0.368619	-0.680401	-0.438582
OAS1	1.31353	0.830588	1.23851	-1.05908	-0.753902	-1.04709	0.573525	-0.957198	-0.13889
KLC2	1.1116	1.00031	1.07946	-1.45223	-0.221447	-1.44024	-0.28729	-0.256789	0.466632
LEF1	1.5146	1.0807	1.14504	-1.15567	-0.850395	-0.719644	-0.492204	-0.629724	0.107299
PRDM5	-1.3478	-1.16949	-1.43972	0.658459	0.395815	0.884437	0.728319	0.581799	0.708182
IGKV1D-37	1.02359	0.962918	1.86479	-0.779938	-0.474555	-0.767941	-0.540421	-0.677989	-0.610452
SIRPB1	-1.10174	-1.73618	-1.02778	0.759237	0.358475	0.509155	0.978002	0.626714	0.63411
SLC30A4	1.44391	1.0944	1.42335	-0.798472	-0.492779	-0.786463	-0.558713	-0.69642	-0.628814
NLE1	0.920924	0.895922	1.10883	-1.55613	-1.25032	-0.694563	0.444473	-0.406975	0.537842
TEX14	0.840641	1.3591	1.1864	-1.2659	-0.960081	-0.262116	-0.0342683	-1.16381	0.300039
KAT2A	1.19323	0.734242	1.28108	-1.71639	-0.788215	-0.0147962	-0.101735	-0.861845	0.27443
ERICH6-AS1	1.31472	1.48348	1.17046	-0.799731	-0.493832	-0.787714	-0.55981	-0.69761	-0.629959
PVT1	0.975963	0.786703	1.09731	-1.73938	-1.43348	0.218206	0.236563	0.0526656	-0.194544
SOCS2-AS1	1.27325	1.48067	1.2174	-0.800185	-0.494266	-0.788168	-0.560248	-0.698058	-0.630402
C12orf42	1.11867	1.04188	1.21567	-1.22384	-0.917881	-1.21182	0.155138	-0.499113	0.321297
IGHV3OR16-8	1.10332	1.06689	1.70103	-0.854384	-0.548379	-0.842363	-0.61438	-0.752228	-0.259507
IGHV1-18	1.11663	1.07027	1.69221	-0.926573	-0.620528	-0.489448	-0.686537	-0.824403	-0.331618
LOC388282	-0.89743	-0.718688	-0.989577	-0.784513	1.05793	-0.772489	0.977035	0.790725	1.337
PAX8-AS1	0.786356	-1.57529	0.352718	0.783365	-1.20468	0.639823	0.961549	-1.1136	0.369761
AGPAT5	1.04619	1.36527	1.19525	-1.2434	0.0560889	-0.805958	-0.249679	-1.14116	-0.222597
LPIN1	1.38498	0.521929	1.01377	-1.52164	-0.364239	0.407196	-0.287884	-1.41937	0.265246
FOXP4	0.744111	0.816046	0.989322	-1.69182	-1.38546	0.13737	0.44848	-0.660742	0.6027
SLC7A8	0.34829	-1.13487	-1.40606	0.322399	-0.89437	-0.337541	1.34781	0.530395	1.22395
TMEM52B	-1.79523	-1.19064	-0.893755	0.499499	0.768025	0.719314	0.711014	0.599008	0.582764
ID2-AS1	-1.31727	-1.13831	-1.40953	1.06203	0.960285	0.618248	0.313053	0.590969	0.320529
SLC17A9	0.977283	0.82632	1.12347	-2.00374	-0.942984	0.284241	-0.169999	-0.249255	0.15466
NDST1-AS1	-1.34548	-1.16639	-1.4378	0.614014	0.839908	0.74983	0.42858	0.840156	0.477182
IGKV5-2	0.76133	1.25785	1.81859	-0.77826	-0.471602	-0.766214	-0.537744	-0.675886	-0.608067
IGHV1-24	0.810224	0.89908	2.03143	-0.76221	-0.45528	-0.750153	-0.521481	-0.659745	-0.591866
IGLV11-55	0.940663	1.37962	1.52056	-0.883034	-0.576048	-0.870975	-0.642261	-0.780551	-0.0879819
PGAP3	0.650438	0.837771	1.21297	-1.87099	-1.1368	-0.578305	0.324641	0.19623	0.364038
HCAR3	-0.743842	-1.4182	-1.69024	0.485513	0.751658	0.851213	0.572662	0.506866	0.684371
GPT2	0.788478	0.83552	1.30332	-1.47839	-1.171	-1.03935	0.205923	0.00596282	0.549545
OSBPL10	1.13463	0.84509	1.39872	-1.43504	-1.12714	-0.237728	0.337092	-0.705705	-0.209926
WNT16	1.20803	0.979581	1.27503	-0.960422	-0.652451	-0.948324	-0.718876	-0.85761	0.675037
EIF1AY	-0.79085	1.41768	-0.883579	-0.677218	1.20521	-0.665119	-0.435649	1.3358	-0.50628
RPH3A	-0.443537	-1.31848	-1.59117	0.748516	-0.142595	0.988493	-0.143973	0.682686	1.22006
NFE4	-0.221128	-1.50653	-1.77925	0.592129	0.218412	0.795348	0.859987	0.201625	0.839408
HSPBP1	0.545635	0.882826	0.63564	-2.52314	-0.0321266	-0.0419262	0.233188	0.308801	-0.00889245
LINC01506	-2.12815	-0.634353	-0.791864	0.754487	0.0707287	0.692178	0.678437	0.729573	0.628965
PPM1K	1.24664	1.17236	1.24014	-1.5079	-0.770539	-0.638345	-0.160212	-0.469124	-0.11303
HAS1	-0.106446	-0.217803	-1.3486	-1.14177	-0.833074	1.45051	0.288624	0.713201	1.19536
TREML4	0.367461	-0.938319	-1.21161	1.13651	-0.695952	-0.563703	1.61986	-0.472752	0.758495
CYB5A	1.23023	1.2792	1.16287	-1.00748	-0.698695	-0.995353	-0.336383	-0.904398	0.270016
SEMA3F	-1.42949	-0.0994353	-1.52247	1.11025	-0.378297	-0.153723	0.505335	0.846467	1.12137
KRT17	-0.949675	-0.769306	-1.04266	-0.835729	-0.526879	1.26254	0.721405	0.931914	1.20839
FGF13	-0.735942	-1.31548	-0.960333	0.992429	-1.07303	0.784903	1.0087	0.339184	0.959568
AQP3	1.19255	0.285414	1.64104	-1.47745	-0.739507	0.0702215	-0.606632	-0.745779	0.380135
LINC01503	-1.19868	-1.01828	0.816591	-1.08471	-0.775814	1.0854	0.382136	0.623922	1.16943
DICER1-AS1	0.607931	0.868867	0.610024	-1.87382	-1.56487	0.13753	0.548077	0.300921	0.365342
ANKS1B	-0.0277497	-0.849741	-1.12335	-0.916227	-0.607087	1.58497	1.12227	-0.183964	1.00088
LINC01215	1.10053	1.09334	1.09895	-1.86088	-0.922079	-0.160126	-0.0654513	-0.176344	-0.107932
S100A8	-1.20753	-1.58303	-1.13021	0.808741	0.266916	0.659767	0.772308	0.745873	0.667169
KCNA3	1.28987	1.23265	1.25503	-1.09768	-0.788118	0.0233805	-0.424897	-0.994338	-0.495886
ADAM28	1.13497	1.10013	1.17361	-0.321594	-1.51938	-0.0177486	-0.151767	-1.29553	-0.102687
CXCR2	-0.765636	-2.10598	-0.788301	0.533659	0.54213	0.654843	0.860082	0.396051	0.673149
CD300LF	-0.645313	-1.58051	-1.60563	0.545894	0.630355	0.579279	0.831396	0.69629	0.548238
SRPRB	0.807405	1.01923	1.18902	-1.99579	-0.744892	-0.490341	0.286793	0.0912269	-0.162661
FCER1G	-1.46414	-1.41072	-0.99011	0.84055	0.0875368	0.66881	0.746202	0.829787	0.692086
NRP2	-0.0292536	1.75817	1.30605	-1.54075	-0.799181	-0.207026	-0.0667356	-0.374322	-0.0469453
TCOF1	0.57633	1.24156	0.435623	-2.41482	-0.0152859	-0.052141	-0.158028	0.229007	0.15776
OPTN	0.98755	1.14751	1.09198	-1.47927	-0.536887	0.248376	0.160106	-1.37561	-0.243753
ATP2C2	-0.902532	-1.7282	-1.17061	1.00286	0.231005	0.703226	0.874867	0.394671	0.594708
TNFAIP8L2	-1.62871	-1.44735	-0.780683	0.579742	0.49167	0.424107	0.85953	0.848272	0.653421
HNRNPLL	-0.742749	-2.12077	-0.76839	0.644387	0.745202	0.49163	0.392336	0.868213	0.490145
SULT1B1	-1.13591	-1.96196	-0.622221	0.649617	0.449081	0.380441	0.813597	0.603609	0.823748
TULP4	0.691834	0.83449	0.748016	-1.45835	-1.14764	0.688456	0.412946	-1.35463	0.584879
HUS1B	-1.43891	1.07007	1.03154	-1.32422	-1.01335	0.0114839	0.548027	0.651297	0.464059
SUN1	0.948093	1.23543	1.31992	-1.44044	-1.12954	0.174589	-0.431691	-0.472957	-0.203401
CCR6	1.11065	1.18711	1.26412	-1.10514	-0.794136	0.367294	-0.861214	-1.00131	-0.167382
CD38	1.16925	0.884697	1.02594	-1.70008	0.141646	-1.25578	0.0581618	0.194808	-0.518642
MOV10	0.9051	1.03327	0.889635	-1.79258	-1.04924	0.525281	0.11716	-0.824319	0.195698
NKAIN4	0.950334	1.5036	0.902147	-1.12426	-0.813062	-0.0465304	-0.880183	-1.02037	0.528327
CSF3R	-1.4212	-1.65209	-0.804296	0.407317	0.727303	0.795288	0.574173	0.644509	0.729004
GTPBP3	0.933863	0.608411	0.81529	-2.03507	-1.29111	0.293579	0.0489854	0.315926	0.310123
MIR155HG	1.42725	0.925537	1.31266	-0.9091	0.346676	-0.896865	-0.664809	-0.80512	-0.736236
CCDC191	1.27622	1.22906	0.680822	-1.5507	-1.23923	-0.161512	0.0459246	-0.581435	0.300844
BATF2	-0.865297	-1.11606	0.802781	-1.18305	-0.871553	0.155361	0.987277	0.950511	1.14003
APOBEC3A	-0.843275	-1.95952	-0.967383	0.929137	0.470717	0.673314	0.52854	0.665108	0.503367
NFAM1	-0.930289	-1.82406	-1.0842	0.484364	0.380549	0.599316	0.833518	0.694537	0.84626
CPNE6	-0.0083169	-0.70919	-1.61915	-1.41035	0.735005	0.949587	0.555688	0.767252	0.739478
MSC	0.931963	1.08584	1.244	-1.146	-0.8343	-1.13376	-0.90153	0.458251	0.295541
MECR	0.914927	0.920003	0.742426	-1.81081	-1.49906	0.31464	0.372957	0.0253782	0.0195297
SLC29A2	1.49786	0.965151	1.30402	-0.913117	-0.601363	-0.90087	-0.668604	-0.809042	0.125966
GAS6	1.16277	0.949578	1.28944	-1.2668	-0.95494	-0.619956	-1.0222	0.355398	0.106715
TCF4	1.41049	1.24837	1.28161	-0.607136	-0.930089	-0.835919	-0.563928	-0.668614	-0.33478
COL5A1	1.02462	1.16812	0.636192	-1.73371	-0.653663	0.0127491	0.225308	-1.19596	0.516354
IGKV3-25	0.2139	1.76064	1.61945	-0.740182	-0.427876	-0.727914	-0.495236	-0.635923	-0.566854
CEACAM8	-1.51391	-1.26555	-1.18028	0.412386	0.76056	0.593446	0.801139	0.725985	0.666217
LYZ	-1.32304	-1.38142	-1.22445	0.257056	0.77784	0.551485	0.868809	0.850728	0.623001
CIRBP-AS1	0.352319	0.398467	0.604375	-1.75918	0.579114	-1.74691	0.698235	0.415204	0.458378
2020-03-09	0.799664	1.03749	0.896797	-1.78148	-1.46892	0.1325	0.302841	-0.0934991	0.174612
RIPK4	0.322336	-1.14528	-1.42201	-1.21253	1.13274	0.00331521	0.739491	0.864669	0.717269
MPP6	1.05956	1.04711	1.15626	0.570357	-1.20572	-0.637442	-0.503828	-1.41403	-0.0722537
SLC9A7	1.12219	1.44814	0.973954	-1.60276	-0.855438	-0.0512343	-0.192872	-0.427282	-0.414697
RFLNB	-1.57373	-1.19631	-1.18501	0.789461	0.529574	0.567639	0.585517	0.840894	0.641967
TMEM176B	0.546653	-0.946909	-1.22408	1.26341	-0.7011	-1.00196	1.05866	-0.0397487	1.04507
NKG7	-1.49146	-1.28914	-1.12505	0.422679	0.432549	0.484325	1.00227	0.882621	0.68121
SIGLEC9	-0.884228	-1.85944	-1.1085	0.81153	0.56886	0.501324	0.703283	0.654329	0.612847
LRMDA	-0.501382	-1.48506	-1.76244	0.856647	0.605017	0.497179	0.711684	0.507394	0.570961
ANXA9	-1.19565	-1.01253	0.236287	-1.07997	-0.766418	0.784827	1.08007	1.12713	0.826258
CTPS1	1.09905	1.219	1.03708	-1.32322	-1.44524	-0.439525	-0.269424	-0.181469	0.303753
VSIG10L2	-0.922488	-0.7393	-1.01693	-0.806762	0.938978	1.19538	1.0824	-0.702045	0.970771
ALDH3B1	-1.01616	-1.9781	-0.724667	0.635427	0.284529	0.476906	0.889253	0.719203	0.713604
IL12RB1	0.395001	0.694758	0.677679	-2.0898	-1.3402	0.31399	0.517989	0.299547	0.531039
CATIP	-2.26332	-0.411623	-0.726619	0.838624	0.206506	0.757838	0.592885	0.46744	0.538264
FADS1	1.07579	1.13234	0.781821	-1.70064	-1.38677	0.246336	0.105814	-0.00561115	-0.249084
C2CD4B	-1.27426	-1.09092	-1.36878	1.25306	-0.0721009	0.840117	0.756766	0.507033	0.449085
LPAR5	1.1749	1.25696	1.16251	-1.12178	-0.371431	-1.10944	-0.102708	-1.01693	0.127917
ECRP	-1.27861	-1.09517	-0.936877	-0.726426	0.844233	0.395188	1.32281	0.901781	0.573062
CYGB	1.2447	1.03963	1.29486	-0.114104	-1.67081	-0.478495	-0.56887	-0.542427	-0.204488
RAB44	-0.771278	-1.92557	-1.07807	0.744438	0.601457	0.304648	0.82472	0.678224	0.621431
MCEMP1	-1.41552	-1.40784	-1.13008	0.81463	0.385308	0.603716	0.792597	0.754348	0.602837
MICAL2	-0.520947	-1.4136	-1.6918	0.284371	0.504128	1.21967	0.22128	0.596036	0.800855
C1orf226	-0.776014	-0.592196	-0.870777	-0.65989	1.42286	-0.647525	-0.413022	1.37297	1.16359
NASP	0.775505	0.828223	0.776721	-2.43667	0.312943	-0.212122	0.0849295	0.0172006	-0.146727
APOL3	1.30119	1.41885	1.07638	-1.23015	-0.915022	-0.342331	-0.341742	-0.687229	-0.279947
CMSS1	1.1772	1.16426	1.07616	-0.763263	0.327424	-1.1887	-0.953867	0.186932	-1.02615
DIRAS1	0.682173	1.28179	1.42748	-1.22179	-0.906558	0.357662	-0.974549	-0.67869	0.0324826
CLEC9A	-0.95996	-0.775773	-1.05491	-0.843603	-0.528215	1.15329	0.98694	0.900924	1.12131
RGL3	-2.0076	-1.38524	0.134585	0.869643	0.330206	0.740067	0.463207	0.287328	0.567804
DNMT3B	1.37013	0.958707	0.970511	-1.1695	-0.853985	-0.718848	-0.922038	-0.42213	0.787162
LTBR	-0.27596	-1.83151	-0.715842	-1.02278	0.952195	0.682663	0.797356	0.668746	0.745129
ANKRD55	-0.644952	-1.19739	-1.91538	0.672602	0.505989	0.409346	0.878748	0.643689	0.647356
TMEM156	1.21473	0.79525	1.36897	-1.18787	0.499342	-0.532736	-0.94014	-1.08243	-0.135114
EPHB1	-1.17702	-0.992526	-0.833319	-1.06047	0.279968	1.02394	1.01459	0.615485	1.12936
IGLV1-51	1.17398	1.10118	1.60285	-0.862324	-0.546356	-0.849911	-0.175622	-0.756842	-0.686963
DNAJC30	0.390088	0.83794	0.653545	-2.5321	-0.262113	0.331101	0.143198	0.297065	0.141273
LOC101928034	-0.0452857	-1.25831	-1.53814	0.777355	-1.01015	0.60314	0.706823	0.926051	0.838515
OR6K3	-1.27601	-1.09137	-1.3712	0.0576316	0.333786	0.45492	0.718533	0.86322	1.31049
C16orf74	0.957438	1.10555	0.925725	-2.17519	-0.0414793	-0.485989	-0.0374974	-0.159241	-0.0893194
TMEM45A	0.358185	-1.0542	0.622851	0.275506	-1.2452	-1.54895	1.12248	0.795226	0.674103
LRRC27	0.768998	0.989282	1.04469	-1.39657	-1.08028	0.652832	0.355594	-1.29098	-0.0435583
ZBTB40	0.826905	0.72277	0.686836	-1.87576	-1.55939	0.273625	0.241529	0.291197	0.392292
LOC105373133	-0.204885	-1.19792	-1.47794	1.19603	-0.949585	0.303226	1.03418	0.693586	0.603303
ADARB1	1.1972	1.20752	1.22628	-1.41463	-1.09793	-0.267717	-0.521786	-0.174431	-0.154508
C19orf84	-1.03386	-0.069114	-0.689084	-0.916942	-0.600039	-0.464309	1.60199	1.32163	0.849723
IGHD	1.30825	0.980628	1.6363	-0.797634	-0.480344	-0.785169	-0.548779	-0.691711	-0.62154
SSBP4	1.04659	1.13754	1.07776	-1.70704	-1.15388	-0.366345	-0.221655	0.131123	0.0559014
IGHJ6	1.33954	0.753055	1.75701	-0.785056	-0.467727	-0.77259	-0.53617	-0.679119	-0.60894
INHBB	-1.13074	-0.945333	-1.22633	1.35023	-0.696129	0.469441	0.613824	0.470804	1.09424
EPHA8	0.376553	-0.789846	-1.07088	-0.858136	-0.54061	1.39438	1.25928	-0.752134	0.981392
RNF125	0.933418	0.967182	0.990156	-2.03812	0.299116	-0.888129	-0.385237	0.172414	-0.0508028
RRAD	1.09326	1.16049	1.31844	-1.13593	-0.818348	0.228614	-0.886846	-6.73095e-06	-0.959674
LGALS12	-0.903058	-1.90591	-1.01693	0.48665	0.486941	0.720665	0.781775	0.641151	0.708721
NAV1	0.930409	0.673084	0.430055	-2.00444	-0.905284	0.648693	0.374587	-0.810803	0.663702
SAPCD2	1.13943	1.01525	0.827352	-1.85789	-1.09902	-0.156731	0.236732	-0.39948	0.294359
RPARP-AS1	0.580942	1.04628	0.565505	-2.48831	-0.0566565	0.173055	0.0506587	0.14275	-0.0142166
C3orf18	1.06971	0.546423	1.22576	-0.508923	-1.07391	0.609003	-1.14245	-1.28559	0.559977
FPR1	-1.25447	-1.64302	-1.04974	0.569617	0.566444	0.663498	0.730429	0.735988	0.681249
FCGBP	0.524253	0.658413	0.623167	-1.45212	-1.13425	0.764657	0.377352	-1.346	0.984535
NRGN	0.81455	1.19685	0.63455	-2.23022	-0.618625	0.336174	-0.167923	0.0562621	-0.0216227
INKA1	1.24212	1.23979	0.891687	-1.21496	-0.897074	-1.20247	-0.524088	0.320112	0.14488
FAM169A	0.70016	1.04931	1.31733	-1.40335	-1.08546	0.404076	-1.15402	0.175233	-0.00326822
TNK1	1.42013	0.844564	1.18468	-1.4288	-1.11084	-0.53299	-0.532396	0.00232921	0.153323
RNASE2	-0.731971	-1.28757	-1.70841	0.204123	0.590375	0.386211	0.995663	1.05262	0.498969
MAGEH1	1.38033	1.07504	1.40678	-0.895484	-0.577251	-0.882983	-0.645889	-0.789246	-0.0713016
IGLV5-37	0.82782	1.41032	1.65034	-0.791946	-0.47371	-0.779444	-0.542349	-0.685707	-0.615327
GPX3	-0.87678	-2.09453	-0.649592	0.236119	0.438893	0.682975	0.738955	0.768596	0.755369
PRRT4	-0.87335	-0.845227	-1.98052	0.123732	0.652612	0.654786	0.828531	0.782834	0.656605
CNTNAP3C	-1.00911	-1.02881	-1.75293	1.18213	0.557848	0.43566	0.526215	0.747219	0.341774
SHROOM4	0.607311	-1.06478	-1.34662	-1.13327	0.933987	-0.337331	1.15214	0.158474	1.03009
PLPP2	0.601348	0.961141	1.57765	-0.949535	-0.631039	-0.937024	-0.699734	-0.843209	0.920404
FNDC10	-0.527736	0.337419	-1.27178	-1.05837	0.293095	-1.04586	1.36171	1.02339	0.88812
AARD	-0.947625	-0.761569	-1.04354	-0.830087	1.02183	1.03335	-0.580215	1.24611	0.861745
TNFRSF8	-1.39676	-1.8592	-0.135751	0.317747	-0.0406711	0.897642	0.836978	0.609902	0.770122
MAPK8IP1	-0.0765393	1.48476	1.24429	-1.22284	-0.904015	-1.21032	-0.18838	0.590376	0.282667
LTBP4	0.991959	0.955094	1.04278	-1.80864	0.0622413	0.181269	-1.11571	-0.610549	0.30156
DENND5B	1.36187	0.948511	1.2522	-1.52832	-0.766576	-0.0187193	-0.0912304	-0.773051	-0.38468
FYN	0.994646	0.902501	1.18622	-1.27091	-0.95201	0.748216	-0.577836	-1.16445	0.133616
APOC1P1	-0.847225	-0.660958	-0.943251	-0.286527	1.7199	1.21693	-0.479397	-0.623076	0.903602
TNFRSF21	1.24968	1.08069	1.38232	-1.12713	-0.808089	-1.11459	-0.227699	-0.371418	-0.0637644
TSPYL5	1.43535	1.25352	1.25196	-0.874913	-0.555843	-0.862379	-0.624662	-0.325201	-0.697831
SLC34A1	-0.91438	-0.727992	-1.01047	-0.796633	0.881301	0.733631	1.27392	-0.690086	1.25071
RIMS3	0.88181	1.17003	0.944371	-1.63179	-1.31246	0.30341	0.00508166	-0.63809	0.277641
NUMBL	0.564531	0.606805	0.949575	-1.58243	-0.819548	0.676739	0.63013	-1.47583	0.450033
AHDC1	1.20776	0.848013	1.0258	-0.981743	-1.10599	-1.41284	-0.139095	-0.174644	0.73274
BAG3	1.25003	0.954359	1.25536	-0.862151	-0.986452	-0.643231	-1.05537	-0.549114	0.636564
PLAUR	-1.6161	-1.19205	-1.13766	0.756475	0.613686	0.746709	0.441294	0.760897	0.626752
DPEP1	0.599069	1.01924	1.58522	-1.4185	-1.0988	-0.517804	0.099639	-0.661224	0.393168
FREM1	-0.83371	-0.202858	-0.929973	-0.715747	-0.396008	1.90828	0.629781	-0.609006	1.14924
SLAMF1	1.06973	1.00755	1.30536	-1.24578	-0.925709	0.156439	-0.550165	-1.13893	0.321501
PRCD	1.18414	0.877854	0.939416	-1.40038	-1.08031	0.697638	-0.704756	-0.848942	0.335344
CITED4	-1.32285	-1.49582	-0.566521	1.44386	0.207816	-0.191528	1.05904	0.556526	0.309471
UST	1.21215	1.0304	1.52049	-1.13934	-0.819018	-0.155627	-0.888107	-0.587474	-0.173485
SUCLA2-AS1	0.859075	1.53169	1.04219	-1.10532	-0.33998	-1.09274	-0.854061	-0.553391	0.512539
KAZALD1	1.26597	1.41954	0.753332	-1.01964	-0.253964	-1.00705	-0.768269	-0.912646	0.522724
IL17RC	0.647078	0.801687	0.488177	-1.74681	-1.42615	-0.636306	0.612288	0.77383	0.486213
LOC105373780	-1.52409	-1.33681	-0.968087	1.21969	0.356423	0.544519	0.783437	0.472874	0.452037
TCL6	1.38458	1.25845	1.05073	-1.08253	-0.761762	-0.0296877	-0.830947	-0.975446	-0.0133984
S100A9	-1.28372	-1.52946	-1.1316	0.605	0.387661	0.611533	0.820238	0.842394	0.677948
ITGA9-AS1	0.0197466	-0.22561	-1.74559	-1.53049	0.630432	0.42206	0.71843	0.898673	0.812345
MDGA1	1.26793	-0.677996	-1.4081	-1.19299	0.400821	1.0145	0.331574	-0.639865	0.904133
B3GNT7	0.859578	1.5473	0.784822	-1.85846	-0.645117	0.191426	-0.333402	-0.478075	-0.0680798
FA2H	0.893084	-0.561042	1.2788	-1.28363	-0.962469	0.523262	0.335553	-1.17641	0.952844
DUSP15	1.12204	1.09797	0.977603	-1.10915	-0.787832	-1.09653	-0.857136	-0.211339	0.864377
VPS37D	-0.509389	1.70681	1.35153	-1.0447	-0.723374	-0.585749	-0.792679	-0.0447732	0.64233
LOC101928370	0.762463	1.68154	1.42062	-0.789396	-0.468007	-0.776771	-0.537326	-0.682104	-0.611027
MACROD1	1.05911	1.25162	1.02689	-1.69883	-0.139971	-0.793174	-0.346059	-0.698486	0.338899
LOC101927851	-1.33862	-1.15087	-1.43541	0.663867	0.522702	0.281746	0.899914	0.843322	0.713342
RGS18	-0.88655	-1.35299	-1.63753	0.969279	0.77528	0.449993	0.473408	0.561115	0.648002
GSPT2	1.32356	0.969303	1.22807	-1.16125	-0.8396	-1.14861	0.243209	-0.607096	-0.00758156
CFP	-1.43203	-1.36266	-1.15163	0.382421	0.563632	0.584028	0.852106	0.858979	0.705156
LINC01007	-0.172047	-0.877979	-1.16275	-0.947178	1.10864	0.576151	1.20609	-0.839765	1.10883
PPP1R14B	0.91027	1.07504	1.15316	-1.40609	-0.637162	-1.39345	0.569378	-0.145693	-0.125446
KLHDC4	0.881366	0.668035	0.708303	-1.9702	-1.20112	-0.487841	0.553348	0.270763	0.577353
MMP17	0.776244	1.01645	0.712837	-1.72827	-1.40629	-0.317699	0.753638	-0.222861	0.415952
FCGR3B	-1.32958	-1.52118	-0.891418	0.00548842	0.697713	1.08717	0.535618	0.420754	0.995442
SLC16A13	0.726438	0.627631	0.624309	-1.8717	-1.54969	-0.0315654	0.395679	0.688163	0.390736
LOC102723373	-0.595497	-1.06286	-1.7954	-0.155535	0.87305	0.808259	0.0716493	1.17761	0.678727
LOC105372824	-1.90098	0.863731	0.604036	-0.197032	-1.46	0.461035	0.613969	0.501292	0.513951
IL12A	1.26098	1.12071	1.25085	-1.21831	-0.240559	-1.20565	0.0791657	-0.663254	-0.383927
COL16A1	0.665024	-1.22699	-1.0646	-0.84871	-0.974063	1.18963	0.746765	0.499221	1.01373
ACSM1	1.03621	1.10458	0.811517	-1.6552	-1.33291	0.390997	0.345885	-0.269934	-0.431147
FN3KRP	0.621254	0.667077	0.60565	-2.58571	0.0346944	0.157993	0.110102	0.229207	0.159733
JCAD	0.0729688	-1.21055	-1.49587	0.668056	-0.509717	-0.61122	1.118	0.872749	1.09558
TP53	0.95004	1.28616	0.68408	-2.12895	0.210772	-0.295804	-0.532563	-0.164976	-0.00876287
THNSL2	1.023	-1.00071	-0.308394	-1.07007	-0.747566	1.03914	1.2287	-0.962406	0.798305
B4GAT1	1.22003	0.501087	1.11794	-1.30648	-0.983961	-1.29381	0.811917	-0.0435045	-0.0232155
SPINK8	-1.04708	-1.30674	-1.59222	0.605786	0.62291	0.863052	0.6376	0.523684	0.693008
RIOX2	1.11135	1.20802	1.08427	-1.24005	-0.917453	0.621363	-0.987034	-0.475905	-0.404559
MISP3	-0.952352	-2.04293	-0.292843	1.18831	-0.126436	0.283979	0.783351	0.720554	0.438362
STRA6	-0.775743	-0.5873	-0.872891	-0.656697	-0.33402	0.598061	1.44556	-0.548975	1.73201
ERCC2	0.905422	0.36056	0.647818	-1.88855	-1.56585	0.303833	0.422301	0.476839	0.337631
NR4A1	0.926278	0.895542	1.30108	-1.86363	0.00391926	-0.0867357	-1.00738	-0.346662	0.1776
TGM5	-0.931839	-0.743341	-1.02902	-0.812759	-0.489989	0.715391	1.60462	1.07812	0.608815
CD101	0.153028	-1.48105	-1.10991	0.928943	-1.22768	0.337528	1.11274	0.615564	0.670838
SULT1A2	-1.1833	-1.31661	-1.46501	0.837718	0.690457	0.72837	0.484801	0.72893	0.494648
LOC105378994	0.739439	1.14568	-1.09813	-0.881773	1.64137	-0.869088	-0.179969	-0.773972	0.276445
RHOBTB2	0.765963	0.605806	0.760331	-2.00214	-1.23057	-0.324434	0.720548	0.542938	0.161558
IGHV4-34	1.33823	0.985941	1.56153	-0.868477	-0.545381	-0.855784	-0.615068	-0.760615	-0.240375
PACS2	0.189923	1.28884	0.348737	-2.46115	0.171196	0.230781	0.139789	0.139814	-0.0479391
VENTX	-1.58468	1.05977	-0.575268	-1.46542	1.03322	0.227303	0.103582	0.734102	0.467392
AARS	1.05066	0.953384	0.984727	-1.53712	-1.21376	0.128531	0.397173	-0.980017	0.216425
DSC2	-0.958137	-0.769274	-1.0555	-0.838826	-0.515431	1.26652	1.08204	0.767093	1.02151
TLE6	0.741478	1.60144	-1.1821	-0.9654	-0.641974	0.54541	-0.262487	-0.857428	1.02105
NHSL2	-0.264936	-1.09899	-2.04343	0.800686	-0.0266157	0.928211	0.774211	0.393362	0.537501
GBGT1	0.732016	-0.64187	-1.37744	-1.16072	-0.837266	1.25574	0.375259	0.928336	0.72595
METRN	1.22873	0.896688	1.45627	-1.06042	-0.736941	-1.04772	-0.010853	0.155134	-0.880892
LINC00899	0.0387201	-1.67586	0.16854	-1.74543	0.635544	0.817992	0.606451	0.64161	0.512433
LOC254896	-1.16501	-1.66921	-1.06705	0.417528	0.800035	0.752777	0.537814	0.893015	0.500105
NXF3	0.424706	-0.978333	-1.26469	-1.04792	-0.724379	0.60403	1.43564	0.699329	0.851613
LRRC29	0.140835	-0.423203	-1.86972	0.686447	-1.32896	0.527043	0.971621	0.704203	0.591733
CARD6	-0.0104734	-1.10515	-1.39177	-0.724979	-0.401142	1.23287	1.20312	1.0838	0.113716
S100P	-1.28841	-1.44327	-1.20052	0.498685	0.342017	0.674907	0.818019	0.953653	0.644928
KIF5A	0.797912	-0.802239	-1.0889	-0.871897	-0.548009	1.54548	0.902851	-0.763771	0.828578
LINC01224	0.859853	1.56839	-1.25247	-1.03546	-0.711562	0.49803	0.650452	-0.92733	0.350095
JUP	1.30051	1.19565	1.19176	-0.378473	-1.45016	-0.0914937	-0.638825	-0.846279	-0.2827
LOC730668	-0.465179	-0.344405	-1.61335	-1.39629	1.05705	0.784636	0.434873	0.756004	0.786657
IGLV3-13	1.63434	0.607079	1.56757	-0.781315	-0.457288	-0.768586	-0.527176	-0.673143	-0.601482
IL1RN	-1.57522	-1.09368	-1.2044	0.124777	0.912114	0.79952	0.64105	0.704585	0.691252
CDCA7	1.17644	0.338357	0.435676	-1.69629	0.374296	-1.68356	0.567686	0.146711	0.340679
POU2F2	1.12283	0.895597	1.19935	-2.02667	-0.46073	-0.299923	-0.220614	-0.200909	-0.00893508
RNASEH1-AS1	1.07948	0.560482	0.730715	-1.75471	-1.43042	-0.456364	0.693995	0.339754	0.237074
GAS6-AS1	1.33809	0.970964	1.21556	-1.2733	-0.948997	-0.359632	-1.01894	-0.181826	0.25808
WDR62	0.976831	1.21857	0.578754	-1.71721	-0.144455	0.12681	-1.46284	0.139006	0.284531
C1QTNF6	0.436548	1.04316	0.681075	-2.47451	-0.132252	-0.102421	0.131371	0.176844	0.24018
PI3	-1.6808	-1.49125	-0.615871	0.743855	0.343467	0.881687	0.526147	0.71947	0.573294
RND1	1.21333	1.37319	1.01054	-1.20657	-0.881973	0.215486	-0.951984	-0.647338	-0.124683
LOC100506274	-0.10468	-1.02661	-1.31394	0.385672	-0.771795	-0.632752	1.31398	1.18869	0.961433
TTTY14	-0.830302	1.03401	-0.928098	-0.710462	0.777948	-0.697701	-0.455694	1.88929	-0.0789915
USH1C	0.65954	-0.877716	-1.16523	-0.947581	-0.171501	1.28604	0.888556	-0.839133	1.16703
HS6ST1	0.802555	1.27957	1.0566	-1.53547	-1.2106	0.433339	0.00722493	-0.765942	-0.0672742
RPL39L	1.28704	1.32729	0.976524	-1.45018	-0.140338	-0.149481	-0.141792	-0.890458	-0.818608
BEX2	1.00042	1.14567	1.13295	0.538431	-1.19402	-1.50615	-0.332169	-0.378452	-0.406674
SEC14L5	0.690262	-0.882479	-1.17004	-0.952356	-0.176148	1.18673	1.14637	-0.84389	1.00156
LOC105372412	-1.31394	-0.221531	-1.41176	0.963644	-0.869138	1.29718	0.444111	0.397824	0.713614
ABCB9	0.78005	0.973847	1.32562	-1.73583	-0.959473	0.121183	0.150322	-0.827826	0.172109
ZC4H2	1.36146	1.04834	0.982306	-1.26537	-0.940313	-1.2526	0.04373	-0.102701	0.125152
MBLAC1	0.633371	0.474516	0.583406	-1.90738	-1.58224	0.386553	0.609136	0.558074	0.244565
TKTL1	-1.29244	-1.10252	-0.404379	1.36696	0.800512	-1.15969	0.467193	0.639704	0.684655
CCND1	0.741033	1.70788	1.02434	-1.00305	-0.677772	-0.990273	-0.296112	-0.894461	0.388416
SMAD1	1.5597	1.04867	1.1409	-1.24903	-0.471833	-0.784374	-0.542	-0.688549	-0.0134744
BMX	-1.08756	-1.69805	-1.08213	0.829982	0.905133	0.490717	0.823873	0.425839	0.392187
LINC01268	-1.21668	-1.02662	-0.652429	-1.09661	0.215484	0.714058	1.3325	0.799367	0.930934
GPC1	0.414	1.41771	1.01892	-1.27429	-0.948816	-1.26151	-0.356712	0.341967	0.648735
CENPO	0.880047	1.22016	0.968933	-1.39984	0.311375	-1.38706	-0.240344	0.413826	-0.767093
TRIM47	1.33919	0.70502	1.12569	-1.48116	-1.15564	-0.667489	-0.424963	0.535042	0.0243061
MIR769	-1.15084	-0.960678	-1.24887	0.70029	-0.705096	0.338922	0.99098	1.15428	0.881002
TYROBP	-1.33864	-1.49273	-1.11469	0.774578	0.323532	0.696022	0.701203	0.771026	0.679703
IGLV3-22	1.00204	0.959765	1.5626	-0.949958	-0.624149	-0.937159	-0.694422	-0.841191	0.522475
CERCAM	1.10235	0.659442	1.15608	-1.72443	-0.185664	0.164315	-0.563749	-1.16309	0.554741
LINC00239	-1.47875	-1.28843	-1.1242	0.245051	0.963352	0.791673	0.676043	0.806514	0.408748
LOC100128398	0.363125	0.692111	0.603302	-1.16793	1.64006	-0.702425	0.617938	-1.05913	-0.987051
FAM3C	1.26463	1.28967	1.19197	-1.02337	-0.697414	-0.557806	-0.767719	-0.914556	0.214605
NCAPD3	0.449824	1.02554	0.421045	-1.86824	-1.54227	0.573909	0.155714	0.530797	0.253679
UBTD1	-1.28528	-1.22457	-1.45509	0.706596	0.59512	0.456775	0.871211	0.764227	0.571011
IGHV4-80	1.30418	1.07701	1.56688	-0.805473	-0.479283	-0.792659	-0.549638	-0.696578	-0.624439
SLC22A31	0.324222	-1.1783	0.103217	-1.91238	0.773572	-0.51052	0.995173	0.735481	0.669539
LINC00671	-1.0328	-1.69227	-1.1965	0.767369	0.764776	0.709091	0.527918	0.672768	0.479651
BLMH	1.02344	1.20208	1.14602	-1.34927	-1.02295	-0.883183	-0.64006	0.24948	0.274445
LOC643802	-1.07347	-1.71606	-1.13008	0.683383	0.42531	0.673014	0.741727	0.702069	0.694113
RIN1	0.795139	-1.43251	-1.72135	0.165517	-0.512278	0.430406	1.07677	0.591819	0.606493
SLC22A20P	-0.881584	-0.690962	-0.979855	-0.761162	-0.434756	-0.0841438	1.53124	1.05763	1.24359
WFDC3	-1.2972	-1.77088	-0.592263	-0.0072608	0.626629	0.66796	1.02774	0.796038	0.549234
INF2	0.93201	1.18372	0.793141	-1.88162	-0.564894	-0.750585	-0.264556	-0.200747	0.753534
CD300LD	-0.797804	-0.607026	-0.896156	-0.677283	-0.350609	1.64013	0.969717	-0.568227	1.28726
PLIN5	-1.91609	-1.0156	-0.872672	0.793561	0.722909	0.60655	0.34469	0.628094	0.708556
SMAD7	1.01359	0.725856	1.05971	-1.38921	-1.06241	-1.37637	0.401519	0.390439	0.236887
SLC9A9	1.17012	-0.866469	1.11126	-0.936779	-0.609858	-0.923937	1.14611	-0.827641	0.737192
RNF113B	0.660174	-1.01352	-1.30288	-1.08383	0.414256	1.49873	0.858098	-0.52056	0.489536
RAMP1	0.878536	-0.886119	1.67073	-0.956492	-0.629281	0.571998	-0.699856	-0.847256	0.897741
CACNG1	-0.837046	-0.645946	-0.935563	-0.716322	0.870488	-0.703467	1.51054	0.0587777	1.39854
SHMT1	1.02548	0.45721	0.63557	-1.85114	-1.52378	0.668531	0.192551	0.0870349	0.308546
SETD7	1.20942	1.08612	1.25478	-1.22623	-0.898838	-0.407882	-0.969453	-0.450726	0.402815
HECW2	-1.46748	-0.821474	-1.56605	0.658655	0.865894	0.242015	0.795275	0.581782	0.711383
NEDD4L	1.02488	1.25905	1.20178	-1.23051	-0.90308	-0.551366	-0.973703	-0.315624	0.488576
ACCS	1.12295	0.505597	0.989491	-1.55739	-1.2299	0.498664	0.567254	-0.993167	0.0965088
MUC5B	0.237209	0.0948542	-1.45597	-1.2365	-0.908934	0.947266	0.385404	0.449404	1.48727
PLAU	-0.777746	-1.3924	-1.4837	-0.23666	0.890717	0.956035	0.434887	0.740316	0.868553
TRH	0.792094	1.37678	1.14301	-1.16023	-0.832536	0.247772	-0.903216	-1.05083	0.387161
STOX2	-0.94905	-1.56465	-1.04783	-0.299945	0.790341	0.220598	1.16641	0.917172	0.766964
WDR86	0.831401	1.06977	0.814301	-1.85756	-1.07349	0.623496	-0.605133	-0.15036	0.347573
UBFD1	0.827155	0.791338	0.555433	-1.80605	-1.47783	-0.342193	0.516593	0.706208	0.229347
PKD1	0.324119	1.02404	0.999852	-1.7223	-1.3939	0.0486722	-0.399718	0.286831	0.832401
ANKRD16	0.955326	1.24395	1.05099	-1.56521	-1.23676	-0.639847	0.0291326	0.208601	-0.0461887
IGF2	1.50233	1.23608	1.13886	-0.929437	-0.600913	-0.108269	-0.671771	-0.819763	-0.747108
KIAA0513	-0.984832	-2.03039	-0.618107	0.781883	0.101285	0.666756	0.781501	0.675239	0.626664
FBXO32	0.941146	1.10178	1.26982	-1.59998	-1.2714	0.0297393	-0.0774577	-0.313263	-0.0803749
TREM1	-1.22965	-1.65274	-1.01155	0.261799	0.741517	0.781609	0.583962	0.761982	0.763064
LRRC4	-0.647779	-2.26086	-0.587336	0.393637	0.561693	0.494411	0.727662	0.7309	0.587666
LINC01569	1.26448	1.16076	1.27827	-1.08817	-0.759491	0.0500911	-0.830382	-0.978442	-0.0971196
IL27RA	1.20717	0.454046	1.43395	-1.72348	0.410705	-0.232832	-0.656855	-0.804944	-0.0877544
SPATA33	0.82122	0.79443	0.530393	-1.43276	-1.10396	-1.41984	0.585305	0.740136	0.485079
SYT8	-1.01179	-0.819734	-1.1108	-0.890461	1.16106	0.600727	-0.175744	1.20642	1.04031
FCGR2A	-1.14516	-1.87526	-0.804066	0.558235	0.721898	0.829638	0.505992	0.509792	0.698933
NEURL4	0.458298	0.794601	0.606491	-1.88882	-1.5597	0.630604	0.28145	0.133188	0.543889
IGFN1	0.803736	-0.0195639	-1.49029	-1.2697	-0.940478	0.363212	0.892751	0.424739	1.23559
ZNF423	0.709432	1.1796	0.300082	-1.40877	-1.0795	0.998992	0.279066	-1.29885	0.319951
CSTF3-DT	1.17277	1.00572	0.561173	-1.13132	-0.802026	-1.11838	0.97659	-1.02139	0.356859
PTX4	-0.144606	-0.867527	-1.15915	1.22263	-0.608897	-0.114797	0.941336	-0.828393	1.5594
LINC01032	-1.35101	-1.15857	-1.45022	0.46936	0.851856	0.571014	0.698558	0.811506	0.557506
OAF	0.88133	0.930712	1.02949	-1.6051	0.603848	-0.0061388	-0.347578	-1.49509	0.00853302
PAFAH1B3	1.1279	1.18472	0.855921	-1.87877	0.365624	-0.361134	-0.809401	-0.13033	-0.35453
EHD3	1.36097	0.600686	1.54433	-1.56676	-0.566352	-0.373003	-0.239218	-0.645711	-0.114938
PLEKHF1	0.874457	0.989744	1.41146	-1.2144	-0.884729	-0.743532	0.271443	-1.10434	0.399893
LAT	0.196875	-1.60286	-0.895062	0.973744	-1.34405	0.82093	0.629709	0.712257	0.508457
ABI2	1.22729	1.15191	1.23785	-1.34395	-1.01407	0.175025	-0.627022	-0.562571	-0.244468
IGHV4-59	1.29185	1.04326	1.54103	-0.871631	-0.541589	-0.858666	-0.154341	-0.76145	-0.68846
ELK3	1.08806	1.36942	1.25945	-0.727645	-1.2096	-0.218283	-0.609193	-0.97103	0.0188325
LINC01278	0.837859	0.682641	0.698282	0.194972	-1.88397	-1.52935	0.525438	0.358807	0.115322
SLC35G6	-0.271875	-0.996534	-1.28886	-1.06757	-0.278508	0.63376	1.20102	1.22268	0.845886
SMCO4	0.843168	0.591029	0.051954	-1.84394	-1.51358	0.392415	0.877212	0.0348985	0.566842
IGLV1-62	1.44606	0.969533	1.51739	-0.80486	-0.474461	-0.791881	-0.545723	-0.69456	-0.62149
LRRC25	-1.62591	-1.53472	-0.690125	0.534028	0.537424	0.596832	0.668823	0.786049	0.72759
SLC51A	-1.08916	-0.542189	-0.975224	-1.42623	0.389583	0.954105	1.05682	0.707916	0.924379
LOC105370691	-0.943459	-0.750479	-1.04295	-0.821547	-0.491103	1.57024	0.747613	0.963004	0.76868
RPAP1	1.01616	0.987241	0.785079	-1.76006	-1.42959	-0.0294742	0.188394	0.411981	-0.169731
DCAF4	1.05469	1.24611	0.904441	-1.89517	-0.129567	-0.609873	-0.633845	0.28916	-0.225938
JAG2	-1.1966	0.811956	-1.29612	-1.07464	-0.0714028	1.07742	-0.00207294	0.443084	1.30837
ABCA13	-1.64504	-1.07746	-1.16853	0.251328	0.520126	0.770458	0.804616	0.772137	0.772366
MYBPC3	-0.274045	-1.75802	-1.59119	0.703945	0.509159	0.386538	0.82197	0.583906	0.617739
CRMP1	1.30352	0.840452	1.01777	-1.05989	-0.72879	-1.04688	-0.800203	-0.489455	0.963467
GJD3	0.832253	0.931424	1.24591	-1.55089	-1.21975	-0.864055	0.118623	0.0235493	0.482939
SRSF8	1.18805	1.00493	1.35445	-1.37542	-0.317941	0.218908	-1.11568	-0.491985	-0.465316
APBB2	0.916999	1.40999	0.987346	-1.57227	-1.24107	-0.42527	-0.037621	0.00244924	-0.0405614
FER1L5	-1.27783	-0.62414	-0.703395	-1.1556	1.19151	1.28022	0.514795	-0.124589	0.899019
IGHV3-71	1.34122	0.637223	1.81777	-0.78249	-0.451154	-0.769474	-0.522618	-0.671877	-0.5986
ZNF548	0.917701	0.928	0.679441	-2.16285	0.31781	0.298449	-0.982374	0.0328872	-0.0290599
LKAAEAR1	0.807821	1.25541	0.676184	-1.53021	-1.19883	0.773805	0.11058	-0.959289	0.0645272
SMPD5	-0.352911	-1.43536	-1.72877	-0.157533	0.742239	0.56231	0.625137	0.768724	0.976163
WDFY3	-0.460159	-1.70601	-1.53893	0.930572	0.679032	0.774615	0.433585	0.46341	0.42388
GH1	1.22052	1.38115	1.03598	-1.07133	-0.739767	-1.0583	-0.81128	-0.144902	0.187931
MRVI1	-0.227513	-1.729	-1.56188	0.0421638	0.746413	0.919871	0.585037	0.508121	0.716791
DHODH	0.806781	1.00332	0.822746	-2.26545	-0.551962	-0.241656	0.317971	-0.123684	0.231941
H1FX-AS1	0.533867	1.6597	1.00674	-1.06789	-0.736171	-1.05486	-0.807719	0.67512	-0.208774
NRL	0.727557	1.14641	0.690102	-1.88149	0.0827582	-1.40763	0.211549	0.130532	0.300203
RASD2	0.566645	1.43583	1.11775	-1.09964	-0.767743	-1.0866	0.60166	-0.988838	0.220929
ZNF618	1.39054	1.07864	0.967752	-1.30809	-0.515165	-0.478472	-0.37239	-1.19729	0.434478
SDC3	-0.800518	1.37241	0.439139	-1.13913	0.00950027	0.785139	-0.878781	-1.02831	1.24056
SLC23A1	1.18163	1.51969	0.77125	-1.46147	-0.123022	-0.987309	-0.739975	-0.161456	0.000656338
MEGF9	-0.700139	-1.83803	-1.20448	0.815452	0.220959	0.382935	0.865195	0.663295	0.794814
ZXDA	1.00302	1.26516	1.47253	-1.1527	-0.144643	-1.13965	-0.430812	-0.365915	-0.506982
LOC100130476	0.762866	0.437422	0.631047	-1.87378	-1.54159	0.683138	0.526153	-0.0647891	0.43954
WDR27	0.908347	0.75461	0.770763	-1.83341	-1.50106	0.234555	0.535498	-0.0871296	0.217828
CIAO3	0.797119	0.569341	0.818386	-2.46991	0.333815	-0.315267	0.232833	0.0649773	-0.0312936
GOLGA2P5	1.14979	1.15978	0.822501	-1.35275	-1.02	-0.100945	0.470536	-1.24167	0.11276
ZG16B	0.129344	-1.37727	-1.67177	-0.630174	0.894523	0.471133	1.05565	0.810355	0.318202
GUCA1B	-1.12796	1.12399	-1.22815	-1.00519	-0.672403	1.0187	0.575076	0.297981	1.01795
STEAP3	0.395634	-1.43479	-0.53723	-1.50636	-0.164633	0.17725	0.908096	1.13916	1.02287
EXOC3-AS1	0.391035	0.251956	0.815256	-1.71761	0.854896	-1.70454	0.371106	0.616454	0.121446
DEFA5	-1.59701	-1.40259	-0.878185	0.405555	0.675992	0.571172	0.863883	0.893568	0.467613
KLK1	1.14686	0.8571	1.36961	-1.15776	-0.824729	0.243065	-0.896558	-1.04658	0.308992
DPH1	0.694945	0.818803	0.974917	-2.34729	0.239193	-0.494407	-0.151269	0.2481	0.0170095
ENG	1.27267	0.885775	1.03904	-1.44795	-1.11481	0.0860333	-0.367062	-0.874007	0.520317
ENTPD8	0.187603	1.63171	1.1093	-1.39255	-1.05939	0.204882	-0.311562	-0.818557	0.448573
RPS6KL1	0.98396	0.633781	1.26134	-1.54585	-1.21267	0.328728	-0.606533	-0.509014	0.666258
ZNF248	0.76764	-1.25533	1.08414	-1.327	0.610338	-1.31391	0.753706	0.349091	0.331331
ABCG4	1.15868	-0.431213	-1.18929	-0.965945	-0.632589	1.25193	0.684624	-0.854658	0.978466
HTR3A	0.981828	1.25135	1.38363	-1.31208	-0.978658	-0.835854	0.0910186	-0.274519	-0.306724
LOC145783	0.716921	0.711343	0.615037	0.370807	-1.51545	-1.83597	0.662013	-0.262818	0.53811
TMEM19	0.93129	1.10875	0.969608	-2.11508	0.0616878	0.117953	-0.404871	-0.129686	-0.539654
CELSR1	1.03051	0.900004	0.801663	-1.65821	-1.32457	0.384838	-0.717617	0.0196813	0.563704
ZNF101	0.652261	0.834107	0.686201	-2.51399	-0.010869	0.0832895	-0.0682958	0.26659	0.0707083
ALDH3A1	-0.645629	-0.91439	-1.20988	-0.986192	1.2129	1.065	0.471584	-0.195378	1.20198
KCNJ15	-1.58836	-1.14522	-1.17226	0.404346	0.646304	0.953894	0.384548	0.725786	0.790964
TMEM45B	-0.154646	-1.63596	-0.607654	0.796932	-1.37383	0.846508	1.0566	0.549174	0.52287
KHDRBS2	1.05275	1.10056	1.37517	-1.12206	-0.788094	0.367433	-0.860125	-1.01057	-0.115065
CASP17P	1.27942	1.31669	1.27342	-0.95058	-0.616555	-0.937459	-0.224633	-0.83907	-0.301232
TMEM52	0.94808	0.927413	1.50422	-1.08558	-0.751463	-1.07245	0.320445	-0.974037	0.183375
ATP2A1-AS1	1.04436	1.08034	1.25783	-1.11664	-0.782509	-1.10351	-0.854576	0.583836	-0.109143
SCIMP	1.11081	0.110038	1.25233	-1.55103	-1.21684	0.913629	-0.205172	-0.617274	0.203512
GLTPD2	-1.60785	-0.215132	-1.7085	0.440231	0.175029	0.957314	0.702423	0.742058	0.514426
HDAC11-AS1	-0.0113479	-1.53968	0.576817	1.01954	1.12663	-1.59844	-0.02399	0.631887	-0.181416
PLXNA1	0.987934	0.922902	0.812941	-1.52439	-0.366971	-1.51125	0.417004	-0.398647	0.660479
IGHV3-66	1.18389	1.0209	1.70728	-0.803228	-0.468734	-0.790088	-0.540879	-0.691561	-0.617586
METTL1	0.930286	1.34246	1.07945	-1.22941	-0.894894	-1.21627	-0.502395	0.208397	0.282378
CRAMP1	0.538179	0.796627	0.617218	-1.89649	-1.56192	0.612373	0.192263	0.337566	0.364179
MNX1	-1.53306	-0.872715	-1.16894	0.771066	-0.393851	0.821644	0.499766	1.147	0.729084
LOC729296	-1.31687	-1.1214	-1.41763	0.935344	0.0711095	0.919888	0.660748	0.509975	0.758843
SLC16A1-AS1	1.0848	1.10775	1.23527	-1.08776	-0.75301	0.65117	-0.360233	-0.97601	-0.901977
CD70	1.22536	1.43382	1.23915	-0.878551	-0.543794	-0.865401	-0.151013	-0.766797	-0.692763
INPP5E	1.05691	0.806069	0.93763	-1.96449	-1.16465	0.306007	-0.129943	-0.0139839	0.166441
CSTA	-1.28099	-1.46107	-1.18596	0.820617	0.274469	0.568047	0.826123	0.839614	0.59915
MAN1B1-DT	0.763342	0.70632	0.760159	-2.07601	-1.27606	0.437237	0.0470485	0.371643	0.266318
FAM171A2	-1.06678	1.01951	0.692882	-0.943243	-0.608388	1.25653	-0.680612	-0.831456	1.16157
BST1	-1.41472	-1.50798	-1.04415	0.74009	0.668396	0.656847	0.594065	0.672728	0.634732
TMEM252	-0.966754	-0.771143	-1.0676	-0.843179	-0.50823	1.14088	0.992184	1.12964	0.894195
APBB1	1.05236	0.939188	1.17215	-1.83279	-1.03254	-0.338799	-0.174222	-0.0394755	0.254134
ZMYM3	0.782401	0.549187	0.451826	-2.10526	-1.3045	0.206916	0.492421	0.33451	0.592503
CASP2	0.599965	0.791929	0.244124	-2.49991	0.496485	0.537392	-0.374388	0.162992	0.041412
MAGEF1	1.12818	0.830434	1.13198	0.418965	-1.40485	-1.26126	0.292218	-0.945995	-0.189669
LAMA5	1.01343	0.906372	0.935839	-2.07245	-0.53627	0.0261717	-0.302486	-0.53322	0.562609
RASGEF1A	-0.937474	-2.2244	-0.298332	0.458634	0.524341	0.657398	0.411455	0.650797	0.757576
TMEM71	-1.21781	-1.78964	-0.879361	0.616689	0.657751	0.686554	0.752326	0.554857	0.618631
RAB32	-1.43893	-1.243	-1.28751	0.864072	0.644357	0.516624	0.632885	0.792605	0.5189
DISP2	-0.388618	-0.928659	-1.69187	1.06131	1.50648	0.261752	-0.271442	-0.266591	0.717636
C1QTNF4	1.31216	1.35445	0.850556	-0.959686	-0.624052	-0.946501	-0.696444	-0.847639	0.557152
VEPH1	-0.324216	-1.42051	-1.71766	0.909673	-0.224278	0.780033	0.555456	0.505224	0.936281
SYNE4	0.93257	-0.11082	-1.49679	1.12762	-0.936095	-1.25865	0.856919	0.541344	0.343903
MMRN2	-0.891494	-0.695377	1.09635	-0.7676	-0.431785	1.42367	-0.504216	-0.655492	1.42595
CCNE1	1.03409	0.884967	1.19786	-1.54004	-1.20422	-0.508719	-0.593295	0.448279	0.281085
IGLV3-17	0.772048	1.76197	0.986169	-0.816349	-0.947042	-0.803151	-1.0195	0.229107	-0.163244
SALL4	0.723484	-0.750449	-1.51446	1.33925	-0.0200771	-0.809506	1.14301	-0.710546	0.599303
ZNF606	1.01091	1.2593	0.191029	-1.50928	-1.1733	-1.0294	0.65132	0.436922	0.16248
LOC148696	1.28335	0.413061	1.2796	-1.08975	-0.753739	-1.07655	0.107247	-0.97758	0.814366
ZDHHC23	0.996139	0.62727	1.17218	-1.62478	-1.2887	0.234171	0.63996	-0.685736	-0.0705095
NMT2	1.24604	1.35214	1.24607	-0.82302	-0.953765	-0.65356	-0.342356	-0.96059	-0.110955
PCP2	0.557402	0.565161	0.92306	-1.75218	-1.41608	-0.588209	0.418839	0.438139	0.853861
EFCAB8	0.120659	-0.548616	-1.31293	-1.08775	-0.751648	1.10031	1.09271	0.0434223	1.34384
ASPRV1	-0.152079	-1.46664	0.522074	-1.07207	-1.20282	1.10746	0.783227	0.638459	0.84239
CCR1	-0.234415	-1.52408	-0.390528	-1.59637	1.01423	0.54344	0.758185	0.695977	0.733565
LOC100289473	-1.33468	-1.13836	-1.43588	1.02606	0.329652	0.57672	0.484141	0.648742	0.843608
ACOT11	-0.939148	0.276486	-1.04037	-0.815111	-0.478906	1.15988	1.26055	-0.702873	1.2795
TP53TG5	0.327898	0.884561	-1.26004	1.27193	1.31909	-0.00194238	-0.770959	-0.922453	-0.848079
MIP	0.332163	1.55126	0.981377	-1.41265	-1.07628	0.334697	-0.464351	-0.833128	0.586908
BAALC	1.02126	1.37264	1.03025	-1.15439	-0.818	0.153706	-0.890555	-1.04209	0.327189
NKX3-1	0.377247	1.91251	0.604306	-1.2036	-0.867083	-1.19038	0.394392	0.161512	-0.188909
PVRIG	0.877726	0.666204	0.606631	-2.35542	-0.64907	0.166135	-0.171867	0.534258	0.325405
TLE2	1.02748	0.932821	-1.0857	-0.860182	-0.523585	-0.84696	0.609554	-0.747814	1.49439
KCNN3	0.908406	0.619907	0.53684	-1.83742	-1.50071	0.886847	0.253184	-0.0190282	0.151979
PXDC1	0.851927	0.564686	0.937621	-1.54991	-0.745302	-1.53668	0.353728	0.57556	0.548378
LRIT1	0.964005	-0.787364	-1.08546	-0.859799	-0.522996	1.53584	0.425462	-0.747362	1.07767
PACSIN3	1.691	0.702253	0.0243092	-1.12075	0.15172	-1.10752	-0.856585	-0.540478	1.05604
BATF3	-0.502015	-0.363148	-2.36772	0.956278	0.302117	0.526853	0.388842	0.615942	0.442849
ICOSLG	0.208156	1.12872	2.05935	-0.874309	-0.0694965	-0.861075	-0.610089	-0.293913	-0.687343
ROBO3	0.227221	0.773178	0.491122	-1.74419	-1.40729	1.01533	-0.458552	0.207349	0.89584
ELK2AP	1.20235	1.09717	1.59181	-0.915131	-0.578214	-0.216313	-0.650883	-0.802655	-0.728144
FCRL2	1.10064	0.902398	1.06061	-1.42489	0.00463588	-0.943674	0.210526	-1.31242	0.402172
RAB11FIP5	0.768867	0.678648	0.831454	-1.64866	-1.77973	0.246917	0.197502	0.459628	0.245376
HPR	-0.567554	-2.10849	-0.971734	0.470148	0.568094	0.570451	0.747873	0.759139	0.532072
DDX11L2	0.0844654	0.0102685	-1.69281	-1.46695	1.21831	0.41925	0.0523925	1.11592	0.259148
TMEM44	1.09381	0.547089	0.716995	-1.40905	-1.0719	-1.3958	0.394616	0.806932	0.317301
CEP295NL	0.18861	-0.444017	-1.10364	-1.34607	-1.0089	1.33886	0.962809	0.742262	0.670068
CCIN	-1.4228	-1.22588	0.451537	-1.2984	0.942663	0.618725	0.745658	0.436999	0.751492
TNFRSF9	0.056914	-0.621972	-1.60668	-1.38073	0.392243	0.600301	1.13641	1.10116	0.322354
MOXD1	1.29803	0.545658	1.16686	-1.14999	-0.812745	0.901022	-0.885483	-1.0374	-0.0259494
SCARNA17	1.00839	1.20847	1.12345	-1.26258	-0.925269	-1.24933	-0.311637	0.389995	0.0185135
PLPPR2	-0.973809	-1.65326	-1.29821	0.427965	0.659075	0.712086	0.714483	0.733982	0.677689
DPH2	1.13678	0.571074	1.07493	0.582075	-1.60444	-1.45992	-0.378381	0.172178	-0.0942889
GEN1	1.34361	0.924318	1.07463	-0.201192	-1.237	-1.56117	-0.372401	-0.124119	0.15333
KCNG1	1.65651	0.859059	0.980987	-1.52422	-0.718075	-0.0192272	-0.429367	-0.724927	-0.0807393
MOB3B	1.16047	1.50109	1.01489	-1.06212	-0.724675	-0.362206	-0.797457	-0.949468	0.219482
LRRC20	1.32401	0.386355	0.990053	-1.31043	-0.972963	-0.466904	0.517401	-1.19777	0.730255
CMTM2	-1.39106	-1.50374	-0.958683	0.960846	0.115576	0.813581	0.678063	0.632223	0.653197
CHI3L2	1.16032	0.386513	1.41419	-1.32971	-0.99207	0.40951	-0.12691	-1.217	0.29516
CST7	-1.15363	-1.67917	-1.06985	0.314938	0.621599	0.782627	0.690071	0.658534	0.834876
WHRN	0.950412	1.00364	0.877186	-2.05056	-0.170802	-1.0133	0.101362	0.110183	0.191881
IPCEF1	-0.998343	-2.05863	-0.646086	0.726361	0.458608	0.663139	0.54179	0.741834	0.571323
ZFHX2	0.714697	-1.07867	-0.589236	-1.62061	-0.59528	0.876205	1.10162	0.203934	0.987345
IGKV6D-21	1.07598	1.51404	1.36184	-0.811401	-0.473495	-0.798127	-0.546376	-0.698595	-0.623865
SETD6	1.28222	1.47697	0.728821	-1.07195	-0.734047	-1.05868	-0.806929	0.380427	-0.196819
MAMDC4	0.562089	-1.37304	0.64976	-1.44573	-1.10775	0.754567	0.65275	0.330152	0.977203
SH3RF3	-0.77124	0.257736	-2.36723	0.33876	0.668944	0.818938	0.0613323	0.44378	0.548979
FUT8	1.43344	0.599506	1.38372	-1.11859	-0.780582	-0.166306	-0.853486	0.4333	-0.930999
LINC00398	0.512334	-1.00296	-1.30215	-1.07566	-0.737624	1.04039	0.869903	1.01804	0.67773
IGHV1-69	1.02902	1.41251	1.50326	-0.810291	-0.472235	-0.797011	-0.545149	-0.697435	-0.622672
RHPN1-AS1	-0.615086	-0.887276	-0.716882	-0.959994	1.59571	0.573183	-0.694804	0.310561	1.39459
ZNF48	0.755991	0.40614	0.489838	-1.28064	0.584874	-2.09948	0.609744	0.511227	0.0223101
LONP1	0.550549	0.889051	0.736052	-2.4779	0.325837	-0.0155141	-0.283533	0.136494	0.13896
FHL3	-1.36918	-1.46084	-1.0955	0.357032	0.560885	0.511266	0.886086	0.860351	0.749904
AK8	1.25498	0.0143022	1.13206	-1.15578	-0.817411	1.00395	-0.890391	-1.04282	0.501103
PES1	0.64584	0.763477	0.832177	-2.47641	-0.0640855	-0.0810051	0.40349	0.0121153	-0.0356024
IGHV3-19	1.20997	1.22698	1.52404	-0.813253	-0.474617	-0.79995	-0.547656	-0.700204	-0.625312
IL1R1	-0.82084	-2.03426	-0.863646	0.590741	0.475943	0.405777	0.864138	0.684514	0.697631
LOC100499489	1.09065	0.933205	1.01289	-1.39782	-0.58862	-0.914031	-1.13216	0.489566	0.506318
ZNF358	0.92248	1.57045	1.38058	-0.563458	-0.695239	-1.02068	-0.768303	-0.45037	-0.375452
GLT1D1	-1.30654	-1.71062	-0.887253	0.794925	0.711101	0.648238	0.59848	0.56227	0.589402
PHYHIP	1.04844	-0.794275	-1.09425	-0.867167	-0.528245	0.450762	1.11585	-0.754022	1.4229
TXNRD2	0.0332283	0.929503	0.482999	-2.54655	-0.145397	0.349734	0.285793	0.355865	0.254826
CD86	0.84997	1.09738	0.726122	-1.77004	-1.43108	0.393513	0.145858	-0.313115	0.301396
ALPL	-1.18475	-1.85987	-0.627837	0.0874426	0.733829	0.913631	0.502838	0.517182	0.917535
NLRP6	-0.487138	0.195324	0.0388426	-2.43184	0.499588	0.90694	0.286255	0.210504	0.781529
QRSL1	1.26372	1.04895	0.953775	-1.69658	0.0228979	-0.134828	-0.488358	-1.11225	0.142669
HRH3	-0.829645	-0.631506	-0.931791	-0.704474	-0.365195	1.59639	-0.438373	1.24924	1.05535
TMEM201	0.864059	1.00125	0.790178	-1.99781	-0.823773	-0.0401042	0.442739	-0.722855	0.486314
PXDN	1.16222	1.00497	1.13791	-1.45251	-1.11312	0.194295	-0.351312	-0.867783	0.285328
APOBEC3D	1.13002	1.1747	1.17428	-1.49549	0.0609522	-1.01033	-0.757263	-0.352281	0.0754231
ARG1	-1.31126	-1.50556	-1.15069	0.522835	0.646574	0.803847	0.637234	0.565876	0.791149
LOC100128593	1.09722	1.42503	0.0907644	-1.06466	-0.724804	-1.05131	0.146026	-0.951203	1.03293
HDAC11	0.644186	0.45326	0.501186	-1.84908	-1.50918	-0.26134	0.709199	0.652394	0.659379
IQCN	1.07862	1.17581	0.880222	-1.55841	-1.21852	-0.708818	-0.261348	0.244733	0.367701
IL17C	1.21638	1.48198	-0.741633	-0.986057	-0.646114	0.245018	-0.719435	-0.872571	1.02244
PJVK	0.985287	0.78505	1.07202	-1.82415	0.425512	0.34016	-0.52676	-0.0938939	-1.16322
SLC16A11	0.811774	0.622579	1.1967	-1.69017	-1.35014	0.651633	-0.0396494	-0.545774	0.343062
LUARIS	-1.034	-0.835385	-0.299665	1.60415	-0.568435	-0.895168	-0.169394	1.07281	1.12509
PLEKHA6	0.738	-0.896374	-1.19739	-0.969521	-0.629413	1.36511	0.400186	-0.163905	1.35331
CENPB	0.485756	1.07803	0.449998	-2.07277	0.135753	-1.22244	0.504035	0.576067	0.0655702
ZIK1	0.983943	1.41184	0.835937	-1.12174	-0.781545	-0.271402	-0.85492	-1.00817	0.806057
L1CAM	0.583097	0.933711	0.625405	-1.20251	-0.862272	0.619624	-0.935658	-1.08893	1.32753
ZNF658	-1.09828	-1.3722	-1.20072	1.22903	0.55123	0.0166125	1.12794	0.145528	0.600864
ANTXRL	-0.605026	-1.03726	-1.33851	-1.11046	0.591489	0.66721	1.04755	0.737944	1.04707
MRFAP1L1	0.521947	1.00574	0.776563	-2.43677	0.327269	-0.158377	-0.0650149	0.152734	-0.124087
LOC400499	0.359141	-1.05415	-0.31478	-2.07305	0.549908	1.00287	0.617616	0.0975291	0.814912
PDE1B	-0.0711529	0.884637	0.750409	-1.81517	-1.47475	0.960721	0.343235	0.0534819	0.368588
MIR3936HG	0.62474	1.16938	1.31744	-1.09659	-0.756113	-1.08321	0.769057	-0.982925	0.038227
GUCY1A1	1.5321	1.25375	0.932789	-0.931377	-0.590856	-0.918	-0.664301	-0.817698	0.203591
THOP1	0.751424	0.909198	0.755263	-2.44439	0.157423	0.101967	-0.119731	-0.117042	0.00588883
PRUNE2	0.344615	-1.5489	-1.8503	1.09066	0.196895	0.272501	0.42877	0.487023	0.578738
VAV2	0.782654	1.27329	1.31285	-1.00545	-1.02973	-0.252133	-0.308073	-1.2567	0.483281
LOC105374382	-0.51985	-2.34196	-0.493587	0.663356	0.427737	0.517565	0.831833	0.459402	0.455503
UGT3A2	1.76003	0.953323	0.740093	-1.0031	-0.662231	-0.989709	0.431344	-0.415833	-0.81392
RPP25	1.27859	0.810049	1.42903	-1.12416	-0.783258	0.158323	-0.856786	-1.01035	0.0985614
LRP1	0.805324	-0.839843	0.507372	-1.75193	0.0961249	0.694874	0.596654	-1.16457	1.05599
MST1R	-0.727456	-1.00192	-1.30367	-1.07524	0.745962	1.14433	0.504542	0.750022	0.963436
MYL4	0.974374	1.16395	1.03858	-1.06644	0.512409	-1.52662	-0.325447	0.106413	-0.877214
PCK2	1.09789	0.801012	0.959965	-1.75368	-1.41252	0.375567	0.0474629	-0.131602	0.0159053
FAM120C	0.785163	1.03954	0.294332	-1.86116	-1.51989	0.333937	0.36225	0.423325	0.142503
ARHGEF10L	0.399751	-1.06224	-1.3643	-1.13564	0.153717	1.17878	0.793329	-0.182069	1.21867
NACC2	-0.836062	-2.2797	-0.3104	0.392496	0.60646	0.525012	0.611356	0.685666	0.605174
MYO10	0.854599	0.707399	0.183938	-1.89322	-1.55184	0.318783	0.510543	0.469294	0.400505
ZNF235	0.934711	0.983079	0.607172	-1.3574	-1.01601	-1.34399	0.987457	-0.136311	0.34128
C3orf84	-0.746004	-0.546625	-0.84879	-0.62005	1.40124	-0.606638	1.68057	-0.506077	0.792373
CABP4	0.565498	1.12577	1.00789	-1.47999	-1.13858	0.791491	-0.737987	-0.671282	0.537194
SRR	0.798567	1.18554	0.686351	-1.72493	-1.38351	-0.358026	0.653854	-0.0522355	0.194391
PITPNM2	1.07852	1.31184	0.817787	-1.373	-1.50583	0.229333	-0.410382	-0.250803	0.10254
STARD8	-0.941178	-0.741725	-1.044	-0.815176	-0.473649	1.02655	1.16709	0.4064	1.41569
BCAR1	0.530732	-0.873442	0.468102	-0.946898	-0.605351	1.45601	-0.679018	-0.832877	1.48274
LYRM4	0.995593	0.870467	1.11437	0.0371906	-1.81095	-1.29856	-0.123099	0.15126	0.0637177
DNASE2	0.454054	0.216903	0.784637	-2.59896	0.375466	0.221376	0.356641	-0.0488476	0.238729
IGSF8	1.12824	0.466741	1.16033	-1.42807	-1.56103	0.544082	-0.123765	-0.516306	0.329769
LOC101927497	1.39746	1.40527	1.03491	-0.910053	-0.568242	-0.896626	-0.641966	-0.795944	-0.0248066
IGKV2D-26	1.03532	1.48403	1.37286	-0.88246	-0.540493	-0.869026	-0.614251	-0.768299	-0.217673
ARMC9	1.18905	1.37424	0.603833	-1.70857	-0.141485	-0.378678	-0.490252	-0.898473	0.450341
GPR25	1.41128	-0.805351	1.48203	-0.878918	-0.536854	-0.86548	0.0854243	-0.764724	0.872591
IL1R2	-1.19718	-1.53575	-1.08509	0.211601	0.886758	1.05623	0.263507	0.568174	0.83175
KCNJ14	-1.01345	1.90649	1.01247	-0.411791	-0.544931	-0.398346	-0.61875	-0.772924	0.841227
SUCNR1	0.787027	-0.88136	-1.18428	-0.954968	-0.612718	-0.466132	0.960682	1.11123	1.24052
CEMIP	0.773549	1.16252	0.746426	-1.43231	-1.09003	0.400728	0.193036	-1.31805	0.564129
ATIC	1.57084	0.540313	1.1923	-1.50413	0.0643237	-1.01523	-0.197902	-0.693329	0.0428203
IGKV3-31	1.09611	1.80772	0.968069	-0.800073	-0.457747	-0.786625	-0.531582	-0.685792	-0.610084
IL18RAP	-0.617145	-1.84411	-1.3047	0.980149	0.579379	0.560823	0.534395	0.521804	0.589405
CD248	1.59342	1.42591	-0.0211865	-1.24995	-0.907426	-0.0095321	-0.981304	0.258375	-0.108313
SOGA1	0.865364	0.394347	0.791336	-1.41483	-1.07229	1.05266	-0.0353368	-1.30048	0.719229
FRMPD3	0.405485	-1.33879	0.672136	-1.41248	-0.593978	1.24251	0.90402	-0.600935	0.722032
TNKS1BP1	-0.63017	1.60845	0.6253	-1.34692	-1.0042	-0.857412	0.717158	0.162277	0.725519
IL32	-0.0496195	-1.49898	-1.80232	0.236167	1.11309	0.730105	0.504972	0.633943	0.132638
CRYGN	-0.811697	-0.611474	-0.914918	-0.685209	-0.342363	1.21119	1.49914	-0.570754	1.22609
COL7A1	-0.153953	-0.30295	-1.44991	-1.69643	0.442392	1.09644	0.498278	0.656862	0.909272
LOC101928143	-1.49552	-1.29526	-1.12245	0.281409	0.711326	0.46745	0.735684	0.802683	0.914672
ASAP1-IT1	-0.850491	1.36931	-0.953815	-0.723878	-0.380689	1.52565	-0.45471	1.00203	-0.53341
GALR2	0.455688	0.996546	0.685574	-1.85813	-1.51492	0.60509	-0.0220553	0.29217	0.360037
ENDOD1	1.2432	1.16053	1.277	-1.23978	-0.896565	-0.0511604	-0.970592	-0.426799	-0.0958288
TMEM144	-1.70068	-1.50023	-0.115162	0.0778437	1.06181	-0.0703952	0.83016	0.628768	0.787889
TRABD2A	1.37958	1.06379	1.20415	-0.774618	-0.908143	-0.761135	0.295615	-1.13679	-0.362442
AP1M2	-1.15586	-0.955403	-1.25921	0.832778	-0.685973	1.17304	1.06477	0.546728	0.439126
PLEKHG3	-1.46191	-1.73839	-0.606614	0.600267	0.749909	0.582959	0.53656	0.787614	0.549608
LOC101927495	0.787051	-0.783198	-1.08722	-0.857073	-0.513578	1.64638	0.526278	-0.742402	1.02376
PRAM1	-1.14059	-1.47378	-1.34267	0.483133	0.564431	0.621535	0.926751	0.662146	0.699041
SH3PXD2A	1.17482	0.829147	0.820426	-1.67214	-1.32852	-0.195715	0.449291	-0.515657	0.438337
RAB40B	1.23817	0.532609	1.30889	-1.34192	-0.998187	-0.850964	0.519858	-0.749715	0.341259
KLHL26	-1.13987	0.740698	1.13358	-1.49059	-1.14678	0.157906	0.142065	0.810916	0.792078
RASGRP3	1.06389	1.12946	1.26426	-1.10589	-1.23964	0.231081	0.0854582	-0.991111	-0.437502
SLC18A1	0.93069	-1.01363	-1.31795	-1.08758	-0.743747	0.905595	0.796463	0.700946	0.829217
C10orf91	-0.634579	-0.433748	0.0551831	1.78494	-0.863588	-1.19397	1.332	-0.392905	0.346662
TERT	0.972782	0.937898	0.141274	-1.4168	-1.07266	1.00085	0.253643	-1.30191	0.484931
ZFYVE1	-0.882331	0.620377	0.246837	-2.32654	0.829784	0.569227	0.132212	0.357876	0.452554
MFAP4	1.1975	1.578	-0.811321	-1.05881	-0.714605	-0.344876	0.254695	-0.9439	0.843313
NGFR	0.323737	0.899943	1.40047	-1.45144	-1.10712	0.839416	-0.70311	-0.635835	0.433937
C1orf159	0.819817	0.683841	0.875764	0.746485	-1.97499	-1.26178	0.0992159	-0.123555	0.135201
CLIP2	0.852058	1.18107	0.735087	-2.05761	-0.596037	-0.253684	0.279106	-0.616643	0.476656
GAS2L1	-1.01762	-0.816447	-0.642851	-0.890531	-0.54606	0.448976	1.60343	0.550442	1.31066
SWAP70	1.19685	0.72588	1.06056	-2.12027	0.000111632	-0.377541	-0.5241	0.0536667	-0.0151563
LOC389641	0.758278	1.03543	0.654075	-2.37819	-0.460911	0.151872	0.083075	0.163838	-0.00746407
CYP1A2	0.58773	-1.0427	-0.499972	-1.1168	-0.293683	1.11029	0.811684	-1.00178	1.44524
M1AP	-0.0813986	-1.94748	-1.40466	0.208276	0.71629	0.381626	0.781851	0.605294	0.740195
CCR10	0.806992	0.792699	1.25972	-1.16322	-0.818491	-1.14967	0.43411	0.809753	-0.971896
OBP2A	-1.2434	-1.04206	-0.0201273	-1.11621	-0.292583	1.38499	1.13916	0.831656	0.358572
C5AR2	-0.811571	-2.01338	-0.881825	0.288666	0.450097	0.625365	0.735205	0.786798	0.820645
LOC101929331	-0.945345	-0.743925	-1.04918	-0.818101	-0.473204	1.00213	0.498048	1.49631	1.03327
CASKIN2	-0.0552753	1.01101	-1.34002	-1.10894	-0.764034	0.1401	0.780962	-0.291963	1.62816
ARSI	-1.12405	1.10714	1.38842	-0.99679	-0.651841	-0.98324	-0.247102	0.737975	0.769492
TFR2	1.25353	-0.525935	1.23089	-1.30221	-0.957191	0.765746	-0.552367	-0.707791	0.795326
TEDC1	0.783822	0.668696	0.51372	-2.51825	0.424669	-0.250962	0.268169	0.131437	-0.0212994
TMPRSS6	-1.3273	1.48342	0.317561	-0.720529	-0.375374	-0.227544	0.669506	-1.08473	1.26499
LINC01845	1.01432	-0.83159	-1.13711	-0.90583	-0.560635	1.48304	1.26074	-0.0881627	-0.234767
TRUB2	1.01749	1.02454	0.908211	-1.78549	-0.737675	-0.486611	0.613438	-0.820795	0.266885
ZNF549	0.753592	1.45621	1.0456	-1.15932	-0.813971	0.571021	-0.888457	-1.04403	0.0793521
SLC46A3	0.332207	0.856167	0.626611	-1.47352	0.172734	-1.9397	0.712772	0.494971	0.217754
FARS2	0.953633	0.870739	0.902643	-2.08092	-0.885746	-0.350328	-0.128666	0.411083	0.307559
C3orf52	1.34386	0.922062	1.31922	-0.975281	-0.629864	-0.961712	-0.704365	0.469648	-0.783576
NXPH3	-0.681811	0.540167	1.35916	-1.03426	-0.68875	1.22028	-0.763273	-0.918918	0.967403
CSMD2	0.675877	-1.48074	-1.08343	-1.07508	-0.249555	0.954807	0.714622	0.356312	1.18718
NIPAL4	1.21838	0.95112	1.34192	-1.04315	-0.697587	-1.02957	-0.292132	-0.927785	0.478798
S100A5	-1.27874	-0.436188	-1.86284	-0.00861797	0.564433	0.52568	0.881313	0.687844	0.927118
RTKN	0.99939	0.944967	0.88039	-1.66485	-1.31922	0.422227	0.0464876	-0.699119	0.389731
ADIG	0.45935	-0.709006	-1.49501	-1.26343	-0.437706	1.19826	1.04967	0.534463	0.663405
ELN	0.725147	-1.06349	0.253757	-1.13784	-0.792121	1.34955	0.661664	-1.02243	1.02576
THUMPD2	0.362554	0.967851	0.831432	-2.34062	0.499996	-0.0402588	-0.628665	0.339331	0.0083763
RNFT2	0.70332	1.32254	0.835538	-1.38507	-1.0393	-0.084277	0.358189	-1.26964	0.5587
LOC728975	-0.025735	0.185209	0.683178	-2.19933	0.605699	0.700146	-1.0772	0.625612	0.502421
MGAM	-1.60427	-1.40226	-0.586673	0.728996	-0.279748	0.742584	0.682813	0.935806	0.782754
KLF9	1.12555	0.618453	0.992262	-1.60156	0.771667	-0.539108	-1.33022	0.250573	-0.287623
TSPAN15	-0.23006	-0.732207	-1.03853	-0.806642	-0.460542	1.68953	-0.535191	0.838926	1.27472
HAS3	1.04033	0.0081037	-1.26011	-1.02814	1.70414	-0.310046	-0.756604	-0.208068	0.810386
ARPP21	1.39753	1.00713	0.715918	-1.4388	-1.09249	0.628918	-0.686157	-0.618495	0.0864479
MCCC2	1.02593	0.792601	0.619121	-1.52804	0.952911	-0.464501	0.498216	-1.41243	-0.483808
LOC150051	1.34952	1.7391	0.58567	-0.886398	-0.540076	-0.872793	-0.614773	-0.770782	0.0105306
TRIO	0.769612	0.624266	0.96963	-1.60514	-1.25873	0.623053	0.197995	-1.00831	0.687628
RTN4R	0.777632	1.14531	1.04215	-1.14936	-0.80294	-1.13576	0.532205	-1.03372	0.624477
SFN	-0.575885	-1.07852	-1.38514	-0.671821	1.54988	1.10755	0.242171	0.649045	0.162726
MMD	1.06094	1.15829	1.06734	-1.72768	0.323524	-0.340616	-0.603576	-0.907031	-0.0311961
MICU3	1.3207	1.31096	1.27949	-1.00632	-0.659734	-0.287441	-0.734489	-0.409199	-0.813969
GNG3	0.811381	1.68368	1.18038	-1.10941	-0.762644	-0.614122	0.0157166	-0.288016	-0.916959
PILRA	-1.32928	-1.5414	-1.05803	0.325045	0.635849	0.775175	0.712172	0.63127	0.849196
SLC38A5	0.724392	0.975335	0.71019	-2.26289	0.228407	0.289691	0.17295	-0.855938	0.0178603
IL27	-0.0935043	-1.07853	-0.197931	-1.15312	0.981885	-1.1395	0.170487	1.16294	1.34727
KY	-0.0923207	-0.0605481	-1.70296	-1.47053	0.321984	1.11372	0.718061	0.151479	1.02111
BSPRY	0.688527	0.895685	0.814917	-1.79754	0.862832	-1.30192	0.391583	-0.0744181	-0.479662
SLCO2A1	0.464073	-1.04078	-0.865902	-1.11541	-0.768396	1.35286	0.960374	-0.145809	1.15899
SOCS1	0.916031	1.27368	1.0757	-1.75925	-0.518398	0.421748	-0.725896	-0.54098	-0.142631
C9orf139	-0.517483	-2.36551	-0.204544	0.534807	-0.0262056	0.602843	0.966815	0.521593	0.487683
LYPD3	-2.24896	0.172944	-0.270932	-0.613721	0.940458	0.397586	0.0222556	1.06341	0.536959
SCN9A	-0.539994	-1.38975	-1.69702	1.01662	0.972992	0.275007	0.833569	0.322327	0.206253
GAR1	0.665804	0.423313	0.408722	-1.91387	-1.56662	0.782949	0.384705	0.41632	0.398674
ERF	0.335149	0.0268101	-0.199344	-2.57371	0.273566	0.506366	0.545931	0.592916	0.49232
MERTK	-1.28076	-1.07791	-0.530777	-1.15262	0.321136	0.937087	1.04965	0.847518	0.88667
BTNL3	-1.25486	-0.56952	-1.35944	0.320744	0.634301	0.263971	0.68131	1.73494	-0.451444
PTAFR	-1.52035	-1.34695	-1.0981	0.649905	0.788249	0.633712	0.58488	0.765572	0.543087
TM7SF2	1.1565	0.992884	0.896971	-0.398628	0.159684	-2.12887	-0.253437	-0.235546	-0.189551
RBBP8NL	-0.074643	-0.578794	-0.886339	-0.653526	-0.306045	1.90653	-0.380992	-0.537524	1.51133
MTA3	0.903855	0.652148	1.05892	-1.43267	-1.08515	0.0898363	0.449626	-1.31666	0.68009
LOC100505549	1.1817	0.745504	0.971295	-1.47158	-0.641252	-1.45793	0.310032	-0.165539	0.527778
CDK4	1.18223	0.884202	0.871008	-1.87545	-1.04509	-0.476328	0.453901	0.101259	-0.0957332
ZNF777	1.03083	1.02249	1.05168	-1.41695	-1.06931	-0.213003	-1.14429	0.309381	0.429181
TRIP13	1.34498	0.438466	0.814489	-1.38217	-1.03438	-1.3685	0.478418	0.38783	0.320862
SLC22A4	-1.89057	-1.04267	-0.914987	0.676673	0.603156	0.59634	0.793183	0.595497	0.583377
NIPSNAP3B	1.30564	1.2062	1.13775	0.0828144	-1.01879	-1.35296	-0.610666	-0.284211	-0.465781
INAVA	-1.16444	-0.961288	-1.26916	0.786074	-0.688246	0.393245	0.910919	0.842475	1.15042
XPNPEP2	0.300581	-0.0601103	0.981216	0.974958	-1.53329	0.116495	0.609905	-1.76503	0.375279
GSDMA	0.738734	-0.836808	-1.14479	-0.911646	-0.563674	1.33761	-0.638726	0.838323	1.18097
USP13	1.24891	1.03097	1.09576	-1.32133	-0.973328	0.142475	-0.0816317	-1.20515	0.0633228
LRCH1	0.811906	0.943416	0.832394	-2.34665	0.139714	0.0578959	-0.439701	0.132647	-0.131621
TRMT10A	0.861681	0.84106	0.580182	-1.85792	-1.50989	0.514859	0.445816	0.133955	-0.00974065
LOC102725101	1.0533	1.25656	1.62333	-0.812873	-0.464825	-0.799201	-0.539894	-0.696681	-0.619708
FGFRL1	0.4953	1.36175	1.21145	-0.965286	-0.617237	-0.951614	-0.692306	-0.849094	1.00703
HAR1A	0.959079	1.22075	1.41405	-1.04483	-0.696672	-1.03115	-0.771765	-0.445005	0.395544
PLXNA4	0.632887	-0.776637	-1.08482	-0.851524	-0.50332	1.55434	0.477245	-0.735281	1.28711
TAT-AS1	0.967281	1.71127	1.03335	-0.918953	-0.570621	-0.905269	-0.645752	-0.802667	0.131366
RET	0.886531	-0.422533	-1.21475	-0.981343	1.53404	0.0885025	-0.224227	-0.865045	1.19882
LOC729737	-0.67293	-2.01055	-1.02124	0.767415	0.456796	0.879606	0.507648	0.679481	0.413778
IL23A	0.89365	1.49162	1.12751	-0.279432	-1.06158	-1.3966	0.0571604	-0.0999268	-0.732395
PRSS30P	-1.13218	0.91211	-1.23718	-1.00352	0.72777	-0.131803	0.94849	-0.40268	1.319
THBS2	0.368459	-0.770334	-1.07901	-0.845341	-0.496585	0.736073	1.64054	-0.728913	1.17511
ANK1	0.883153	0.938043	0.752137	-1.65069	-1.30191	0.692744	0.0762239	-0.824541	0.434841
SMARCA5-AS1	0.985176	1.04314	-0.0713846	-1.22039	-0.38714	-1.20669	0.865981	1.01813	-1.02682
PEAR1	0.759021	-0.904532	-0.728755	-0.979549	-0.630747	0.949786	0.886448	-0.863106	1.51143
S100A11	-1.39965	-1.42123	-1.11329	0.768715	0.252444	0.710285	0.700323	0.7927	0.709706
TMEM130	-1.28823	-0.599531	-0.90847	-1.15945	1.13976	1.03828	0.600395	0.152212	1.02503
B9D1	0.75811	0.935611	1.20255	-1.46667	-1.1176	0.389384	-1.19289	0.309846	0.18166
SLC29A1	0.370063	0.291748	0.255759	-2.57886	0.875252	-0.0858894	0.396471	0.141917	0.333537
PLD2	0.841049	0.644188	0.533578	-1.80156	-1.45244	1.00774	-0.0413734	-0.169208	0.438026
OTUD3	0.762677	1.1952	0.684149	-1.80634	-1.45719	0.261806	0.0369616	0.0792031	0.24354
C1orf94	-0.801196	-0.597215	-0.906354	-0.672335	-0.323053	0.796861	1.50826	-0.555731	1.55077
HACD3	1.14212	1.24199	0.923981	-1.73086	-0.411125	-0.857715	0.296618	-0.5552	-0.0498047
CYP4F3	-1.0125	-1.05444	-1.80012	0.758452	0.718548	0.46309	0.852133	0.617413	0.457422
CACNA1D	0.609165	-1.16052	-0.984351	-1.2357	1.61215	0.6979	-0.475962	0.337689	0.599629
SGO1	0.860136	0.760266	0.318105	-2.18651	0.768421	-0.975812	0.242528	0.403072	-0.190208
TESPA1	1.18354	1.30012	0.802268	-1.15725	-0.807633	-0.65789	-0.397412	-1.04054	0.774802
ADAP2	0.832792	0.848667	1.2645	-1.65171	-1.302	0.336678	-0.405897	-0.337569	0.414538
PINX1	0.667622	0.829836	0.86406	-1.8733	-1.52355	0.15417	0.260335	0.356795	0.264041
ACE	1.06505	-1.26319	0.43163	-1.33841	-0.988652	0.132795	1.16044	-0.161265	0.961605
GPBAR1	-0.638846	1.10106	1.34199	-1.22162	-0.871805	-0.721977	0.599214	-0.618936	1.03092
SYT7	-0.362211	-1.21852	-0.556295	-1.29376	1.55933	0.422946	-0.0475223	0.169654	1.32638
CPOX	-0.67201	-0.953665	0.525158	1.2189	1.85141	0.0455675	-0.7545	-0.426127	-0.834733
IFT74	0.643958	-0.563843	0.595405	-1.61121	1.23012	0.947627	-1.33676	-0.191694	0.286404
LOC100129027	0.394388	-0.74848	0.0028657	-0.823755	-0.473751	-0.810005	1.25516	-0.70691	1.91049
NTSR1	-0.936803	-0.732398	-1.04218	-0.807674	-0.457666	0.849435	0.439175	1.57929	1.10882
TOB1-AS1	-0.141672	-0.56633	0.627069	-0.367635	-1.1528	-1.48911	1.37806	1.18728	0.525134
MCF2L2	0.758925	-0.910733	-1.22058	-0.986025	0.225359	1.45908	0.713293	-0.869154	0.82984
CPT1C	-0.0929755	0.732477	-1.39715	-1.16257	0.386312	1.47953	0.310796	-1.04569	0.78926
AFAP1	-0.354543	-0.862706	-0.6862	-0.451534	-0.587786	1.70737	-0.176831	-0.334609	1.74683
TBC1D12	1.04507	1.38512	1.22636	-0.957147	-0.60682	-0.943385	-0.682381	-0.840195	0.373379
RXRA	-1.15592	-1.72763	-0.963306	0.898575	0.215047	0.639804	0.819302	0.585957	0.688165
GPATCH4	1.12327	1.25419	1.03392	-1.71362	0.0257363	-0.726513	-0.725858	0.0484136	-0.319533
TSPEAR	0.114545	-0.98557	-1.29578	-1.06095	1.25827	0.257623	1.07722	-0.457101	1.09175
TSSK4	0.404511	0.935275	0.853499	-1.41411	-1.06351	-1.40034	0.32185	0.915093	0.447736
PJA1	1.161	0.640412	1.29912	-1.24267	-0.89203	0.825792	-0.480617	-1.12561	-0.185398
TMEM89	-1.04862	-0.356643	-1.15421	-0.919224	-0.568506	1.34223	0.78318	0.885829	1.03595
ZNF783	1.15466	0.858801	1.14057	-1.64139	-0.803492	-0.913923	0.234919	-0.46098	0.430837
GPR4	-1.21984	-1.01496	-1.32547	-0.22727	0.398144	1.29728	0.441468	1.19591	0.454746
OSGIN1	-0.146704	0.249631	0.575256	-1.8551	-1.50426	0.602567	0.781282	0.830368	0.466959
ABCB4	1.01609	1.14819	1.05414	-1.30592	-0.95501	0.646458	-0.167355	-1.18877	-0.247825
CPNE7	1.11213	1.1495	0.113138	-1.34072	-0.989794	-1.32694	0.511991	-0.0220317	0.792725
PDZD4	-0.486176	-0.76868	-1.07928	-0.130055	-0.493224	1.78003	1.29669	-0.727001	0.607693
ZNF385A	0.999243	0.73941	0.7216	-1.4095	-1.05855	-1.39571	0.359896	0.201801	0.841801
FBXO27	-0.707536	-0.502577	0.0906227	-0.578056	1.70037	-1.05175	0.918136	-0.948378	1.07918
TRAF5	1.1373	1.02156	0.93107	-1.69329	-1.34232	0.212012	-0.279856	0.0495385	-0.0360168
PFKP	1.05017	1.20619	1.21826	-0.11401	-1.54129	0.234737	-0.9028	-0.711028	-0.440236
GNLY	-0.0208932	-1.24436	-1.06748	-0.118091	-0.968859	1.74909	1.02911	0.188772	0.452716
PALM3	0.681135	-0.952791	-1.2635	-1.02829	-0.677236	1.35244	1.00927	0.0641484	0.814822
LINC00211	0.866873	-1.14957	-1.46035	-1.22509	-0.0100678	0.705458	0.698954	0.601409	0.972389
POMT2	0.790383	0.799842	1.06055	-1.79132	-1.44019	0.234748	0.0871692	-0.210892	0.469712
ROM1	0.162802	0.83226	0.896664	-1.71036	-1.3592	-0.389303	-0.177066	0.867056	0.877146
SRXN1	-0.856466	-2.17601	-0.455731	0.589312	0.500296	0.816097	0.360409	0.308141	0.913953
STS	0.921156	0.772412	0.933187	-1.80351	-1.45232	-0.0801578	-0.0329077	0.511098	0.231049
DHCR24	0.880166	0.850369	1.30348	-1.30829	0.53811	-1.29449	-1.03284	0.201226	-0.13773
SLC27A4	1.07498	-0.0785264	-0.557914	-1.46162	-1.11039	-0.58369	1.13687	0.418746	1.16155
IL6R	-0.816966	-1.97067	-0.961675	0.837498	0.351634	0.461769	0.805902	0.622345	0.670166
ITPKA	0.276336	1.31686	0.738232	-1.6168	0.602162	-1.603	-0.0333923	0.311649	0.00794382
CROCC2	0.344419	-0.946194	-1.25716	-1.02176	-0.182398	0.803341	-0.258177	0.786504	1.73142
F5	-1.022	-1.95651	-0.803032	0.467001	0.582828	0.484004	0.691718	0.806808	0.749182
FDX2	0.882945	1.27727	0.856693	-1.59926	-1.2478	0.282973	0.264661	-0.766746	0.0492513
SHISA4	0.575399	-1.32792	0.0719504	-1.40351	-1.05203	0.552018	0.6365	0.644152	1.30344
IMPAD1	0.219177	0.456573	0.553579	-2.63653	0.322007	0.219322	0.0910935	0.500314	0.27447
IGLV3-29	0.702396	0.625026	1.95215	-0.915372	-0.563853	-0.901563	-0.639671	-0.798022	0.538908
RPL21P44	-1.04082	-0.83548	-1.14669	-0.911102	0.834436	1.53734	0.568572	0.183083	0.810663
TREX2	1.23516	-0.824117	1.52056	-0.899744	-0.548104	-0.88593	-0.623948	-0.0668098	1.09292
FCGR3A	-1.19616	-1.51103	-1.10668	0.198677	0.548558	1.10628	0.612753	0.34705	1.00055
HLA-DRB5	0.616031	1.19814	1.83401	-0.271618	-0.785153	-0.257803	-0.372531	-1.01942	-0.941647
MBNL2	1.38074	1.02683	1.35521	-1.04538	-0.693573	-0.542895	-0.769453	0.138651	-0.850128
ZXDB	1.05799	0.57653	0.384259	-1.93884	0.632781	-1.43634	0.193912	0.257141	0.272571
MPI	0.784669	0.469785	0.690176	-2.48279	-0.478665	0.109794	0.371968	0.254744	0.280319
SNORA70F	0.62861	1.60589	0.890131	-1.19677	-0.128782	0.713636	-0.920766	-1.07929	-0.512662
NEK8	1.09218	0.894903	1.02961	-1.98209	-0.858371	-0.0278803	0.304247	-0.432389	-0.0202236
LOC101929709	0.762718	0.888296	0.714482	-2.24574	0.350747	-0.921538	0.286167	0.144088	0.0207841
C6orf223	-0.881499	-0.675853	-0.987515	-0.751585	-0.399452	1.04637	0.502835	0.232318	1.91438
TSPO2	-0.290502	-1.15249	0.167007	-1.22823	0.856742	1.39509	0.358969	-1.11067	1.00408
LOC105376731	0.700746	-0.909417	-1.22116	-0.98517	1.16756	-0.971333	0.358949	0.763923	1.0959
LINC01993	-1.12422	-0.918506	-1.23027	-0.504979	0.791567	0.5768	0.865445	-0.0100261	1.55419
CHAD	1.21232	-0.463842	1.2803	-1.02905	-0.676693	-1.0152	0.8794	-0.911417	0.724177
CREB3L4	1.04006	0.512343	0.483808	-1.8546	-1.50216	0.406614	0.495646	-0.127903	0.546188
SARS2	0.871266	0.657503	0.86198	-2.2697	-0.654677	0.387727	0.428164	0.0954616	-0.377727
IGKV1-37	0.997199	1.28985	1.62339	-0.892679	-0.540209	-0.389245	-0.616232	-0.775011	-0.69706
PLPP7	1.15146	1.05762	0.366294	-1.30963	-0.957147	-1.29579	0.925265	-0.324742	0.38667
SCAMP5	0.742794	0.799849	0.914338	-1.37506	-1.02254	0.408393	-1.09857	-0.54003	1.17083
CDC42EP1	0.531146	-0.925591	0.00751885	-1.49117	-1.13858	1.53947	0.0979588	0.617377	0.76187
TRAC	1.12988	1.49876	0.96615	-1.06774	0.126366	-1.28166	-0.245459	-0.404328	-0.721975
AKAP2	1.61718	0.939626	1.14648	-1.08455	-0.731879	-1.0707	-0.318076	-0.476947	-0.0211425
FGF13-AS1	-1.29694	-1.09095	-1.40314	0.636219	0.0537021	0.406339	1.22587	0.686528	0.782375
FER1L4	0.189368	-0.124861	1.44865	-1.51398	-1.16122	0.938692	-0.0294841	-0.678388	0.931224
CCDC102A	1.00568	0.840372	1.0907	-1.35955	-1.00678	0.614345	-0.365014	-1.24178	0.422014
WWOX	0.715443	0.958675	0.839122	-2.35649	0.453857	-0.148003	-0.0775598	-0.23649	-0.148552
FAR2	-0.431982	-1.68308	-1.56908	0.939389	0.334115	0.511007	0.833451	0.547596	0.518579
CHD5	0.533985	-0.573754	-1.37633	-1.13987	-0.296734	0.48523	1.01312	-0.303901	1.65826
LMAN2L	0.210218	0.481888	0.353213	1.13183	-1.50848	-1.84754	0.725064	0.217276	0.23653
PLPPR3	1.00973	0.420141	0.705999	-1.6882	0.636951	-1.67433	-0.0525518	0.184441	0.457821
RRP15	0.977176	1.49386	1.09221	-1.09315	0.211272	-1.22947	-0.81628	-0.340897	-0.294719
SEC14L3	0.422656	0.52011	-1.29578	-1.05919	-0.706078	1.35245	0.654857	-0.941311	1.0523
GINS3	1.10447	1.17368	0.838776	-1.63115	-1.27799	0.155527	-0.0394177	0.242377	-0.566267
SLC25A23	0.989041	0.913711	1.24698	-1.60833	-1.25506	0.0183641	0.0285788	-0.621256	0.287978
GRK3	1.13991	1.13263	1.02256	-1.7706	-0.926616	-0.168683	0.068238	-0.581615	0.084179
HPD	-0.723783	-1.28851	-1.21298	1.13328	0.73936	-0.706021	1.08304	0.915714	0.0598923
LINC01270	-1.08579	-0.879338	-1.19222	-0.955366	0.469887	1.16346	1.02329	0.601333	0.854737
ZNF837	1.45715	0.0355681	1.32811	-1.3069	-0.462284	-1.29301	0.505362	-0.469463	0.205463
PDE8B	-1.17317	-0.966676	-1.27962	0.714981	-0.68914	0.608945	1.11428	0.664717	1.00568
AQP9	-1.46394	-1.1992	-1.20743	0.117534	0.859729	0.955406	0.623905	0.511095	0.80291
FIZ1	0.105097	1.23622	0.548627	-1.80084	-1.44715	-0.0114905	0.720218	0.109255	0.540063
BTG3	1.08149	1.04477	1.26512	-1.87789	-0.0845402	-0.249042	-0.61776	-0.320185	-0.241954
LOC105370943	1.36141	1.07211	0.645943	-1.36704	-1.01328	-0.861761	0.841542	-0.378579	-0.300341
LPIN3	0.547181	1.18973	0.512844	-1.72893	-1.37512	0.595386	0.442657	-0.627908	0.44416
TGIF2	0.900172	1.17904	0.946991	-2.05637	-0.0412586	0.0801999	-0.214679	-0.00679882	-0.78729
ZBTB47	-0.442745	0.00843245	-1.24302	-1.87653	1.07589	0.738608	0.706586	0.486329	0.546447
SNX29P1	1.12412	1.73453	1.04339	-0.810326	-0.456431	-0.796424	-0.532761	-0.692182	-0.613916
CD2AP	0.854765	1.20848	1.20979	0.184723	-1.34277	0.237001	-1.4191	-0.505583	-0.427316
ATAD3B	0.245642	1.11048	0.787648	-2.18041	-0.386218	0.65931	-0.755151	0.112266	0.406439
PHLPP2	0.97495	0.807344	0.942719	-1.66397	-0.326643	0.368738	0.150513	-1.5458	0.292144
ALG8	0.800997	0.553896	0.750899	-1.21071	-2.12488	0.50714	0.463556	0.105392	0.153712
HLA-DQA1	0.136355	-0.640479	2.3361	-0.716627	-0.362561	0.804685	-0.438928	-0.598426	-0.520122
PAPSS2	0.523061	0.223936	-1.45294	-1.21563	-0.86144	-0.330304	1.08221	1.05025	0.980857
AGBL2	0.795444	0.825433	0.669438	-1.87637	-1.52204	0.158388	0.12638	0.512758	0.310563
LOC100506585	-1.64235	0.182498	-1.74904	0.748124	0.162042	0.166198	0.622689	0.940833	0.569004
ZNF121	0.447967	0.895043	0.849047	-1.76989	-1.41551	0.392817	0.914407	-0.382146	0.0682717
ANPEP	-1.15907	-1.71745	-1.04661	0.702892	0.626616	0.786577	0.540166	0.556594	0.710294
MOV10L1	-0.0113787	-0.953732	-1.26741	-1.02995	-0.675547	1.1616	0.973224	0.752374	1.05082
ST6GALNAC2	-1.24274	-1.5619	-1.16504	0.741294	0.7182	0.703038	0.647167	0.641348	0.51864
INKA2	-0.369699	-1.61931	-1.66961	0.360056	0.771017	0.689594	0.882397	0.380887	0.574661
KLHL14	1.29897	1.09196	0.980797	-1.17601	-0.821531	0.347058	-0.897986	-1.05767	0.234406
ICAM4	-0.115701	-0.491016	0.559792	-2.32951	0.681447	0.0568869	-0.0709399	1.0449	0.664138
NPAP1	0.619613	-0.79212	-1.10595	-0.868379	-0.513799	0.81038	1.02853	-0.750007	1.57173
HASPIN	0.870248	1.11564	0.891754	-1.26592	0.987084	-1.25199	-0.987786	-0.275073	-0.0839689
SLC6A19	0.89857	-0.792898	-1.10679	-0.869173	-0.514519	1.2724	0.484212	-0.750776	1.37897
STAC3	0.294776	-0.390037	0.2814	-1.61661	1.02792	-1.60267	0.406927	0.786163	0.81213
ANO2	0.852654	-1.0441	-0.86535	-1.12039	-0.765684	0.945142	1.25341	-0.280198	1.02451
SAMD11	0.183505	1.2049	-1.51799	-0.78754	-0.925546	-0.544482	0.724854	0.316418	1.34588
VSTM4	-0.82261	-0.615425	-0.92942	-0.691725	0.155821	2.00174	0.459354	-0.57329	1.01556
TROAP	0.906857	0.357161	0.579004	-2.32191	0.774426	-0.767524	0.212963	-0.0375369	0.296557
UTS2	-1.42153	-0.492239	-0.0842371	-1.29062	0.989115	0.76639	-0.519424	1.27342	0.779132
NOB1	0.655646	0.828796	0.868159	-2.45313	0.286307	-0.0247742	-0.160305	0.0409181	-0.0416187
ZNF135	1.00119	0.793696	1.15388	-1.22027	-0.865312	0.608137	-0.941872	-1.10177	0.572318
XIST	0.952565	-0.897532	0.939169	0.326202	-1.60509	0.50435	0.485496	-1.34847	0.64331
KHDC1	0.558575	0.759767	0.972468	1.10754	-1.19554	-1.53662	0.474868	-0.938896	-0.202161
FCAR	-1.59465	-1.3873	-0.82799	0.106002	0.706423	0.847872	0.579909	0.627643	0.942091
COL20A1	0.536006	-0.1953	-1.58619	-1.34826	-0.49991	0.788159	0.597547	0.282112	1.42583
HOXA-AS2	-1.19487	-0.987445	0.0204431	1.25033	-0.708654	-1.04988	0.99766	0.968962	0.70345
CACNA1G	0.462199	-0.97563	-1.29	-1.05202	-0.696825	1.15133	0.378454	0.832295	1.19021
IGHV3-72	1.17051	1.06258	1.68518	-0.813634	-0.458404	-0.79968	-0.535022	-0.695045	-0.616483
IGHV3-43	1.42438	0.355136	1.77457	-0.873456	-0.51817	-0.859499	-0.5948	-0.754848	0.0466891
PIMREG	1.4436	0.514746	0.824419	-1.5685	-1.21309	-0.680122	-0.302398	0.535808	0.445544
GPR17	0.691429	-1.31209	-1.62669	0.487488	1.15098	-0.880844	0.707251	0.460434	0.322045
SLC11A1	-1.30158	-1.66421	-0.941584	0.407643	0.677137	0.838235	0.666906	0.58869	0.728756
PLCG1	1.00707	-0.386955	0.921364	-1.33801	-0.488745	1.10219	-0.565419	-1.21934	0.96784
CCDC106	1.0253	0.840723	0.895788	-1.72991	-1.37441	0.693827	-0.177622	0.0354534	-0.209153
LINC00856	0.604128	-1.10461	-1.41932	-1.18108	0.772896	-0.089078	0.899404	1.22765	0.290007
SLC40A1	-1.53557	-0.882647	-1.47201	0.740694	0.438022	0.472239	0.943839	0.684809	0.610621
SLC22A14	0.258284	-0.981196	-1.29591	-1.05767	-0.702086	1.08952	0.668361	0.964606	1.05609
LINC00482	-0.18227	-1.12788	0.575626	-1.20437	1.50816	0.17854	0.152748	-1.08564	1.18509
GIMAP6	1.00543	1.12619	-1.1301	-1.38583	-1.03017	0.625924	0.921578	-0.392055	0.259034
ETV1	-1.29965	-1.09194	-0.328439	1.30171	-0.812769	-0.279419	1.3359	0.360282	0.814336
KLHDC9	1.23874	0.95672	0.943836	-1.02833	-1.1667	0.223105	-1.24342	-0.52852	0.60457
TSEN2	1.20956	1.06378	1.02277	-1.58241	-1.2267	0.0555343	0.0208083	-0.588507	0.0251617
FARP2	0.689887	0.952273	0.89021	-1.54124	-1.67963	0.687833	-0.0860641	-0.224896	0.311621
FRY-AS1	-1.36226	-1.87847	0.0636085	0.624104	0.713735	0.946233	-0.265463	0.77382	0.384695
EFNB3	0.895146	-1.14219	-1.45712	-1.21872	0.682026	0.772275	0.0488721	0.382833	1.03688
REEP6	0.501953	1.40817	0.987022	-1.43522	-1.07918	-0.926683	-0.431469	0.639038	0.336362
DCST1-AS1	0.168612	-1.3757	0.228376	-0.957643	0.882417	-1.4383	0.597312	1.18224	0.712687
PAQR8	0.694678	-1.18435	-1.49957	0.575172	-0.90479	-0.37071	1.2137	0.645777	0.830094
KDELR3	1.24541	1.02916	1.40628	-0.954525	-0.598287	-0.940531	-0.675123	-0.835599	0.323211
SPATA12	-0.593381	-0.880193	-1.19553	1.05489	-0.600536	0.707465	1.26747	-0.837877	1.07768
ZNF287	1.11567	1.33454	1.18648	-1.05299	-0.696693	-1.03899	-0.0485272	-0.934042	0.134551
PC	0.869312	-1.44334	0.513634	-1.51998	-0.668624	-0.229441	0.78193	0.712732	0.983774
OVGP1	0.817767	1.12734	1.13544	-1.17336	0.955244	-1.15935	-0.893765	-0.328958	-0.480356
SNORA84	1.24199	0.999066	1.27965	-1.12082	-0.764288	-1.10682	-0.841187	0.154432	0.157978
CECR7	1.60091	-0.903955	1.40675	-0.980635	-0.624098	-0.966629	-0.205761	0.128865	0.544548
HIST1H2BG	1.36079	1.0113	0.964511	-1.34473	-0.988182	0.272019	0.0158815	-0.144735	-1.14685
EPN2-AS1	1.20862	1.09973	1.07596	-1.22051	-0.863948	-0.711235	0.0496755	-1.10147	0.463174
BAIAP2-DT	-0.27333	-1.35983	-1.67545	1.07236	-0.418788	0.332196	0.655393	0.751287	0.916162
TMEM233	0.799958	-1.00536	-0.825647	-1.08206	-0.725444	1.36993	0.952376	-0.467665	0.98391
SLC41A3	0.975356	0.572915	1.03235	-2.09182	0.483193	-0.224244	0.158042	-0.982052	0.0762608
EFR3B	0.930553	-0.668358	-0.601942	-1.24052	-0.88383	1.55867	0.691423	-0.625994	0.839997
GALNT9	0.390559	1.13923	-1.49013	-1.25113	-0.894414	0.933228	0.783899	-0.25442	0.643186
SPATA20	0.764054	-0.356141	0.981498	-2.45731	0.0770601	0.401759	0.157	0.181718	0.250358
RFFL	-1.22656	0.0749293	-0.00586575	-1.97265	0.139519	0.322	1.06375	0.96985	0.635021
SYN2	-0.410527	-1.4237	-1.73946	1.07984	0.827268	0.782672	0.107539	0.426265	0.350101
GIPR	-0.658517	-0.0679046	-0.0398838	-1.02249	-0.665683	1.7604	0.135206	-0.903374	1.46224
SLC9A3R2	0.882986	0.864297	1.02403	-1.32099	-0.468367	0.368714	-1.04107	-1.20184	0.892245
CDC42BPG	0.121236	1.11415	0.586432	-1.60213	-1.24522	0.919422	-0.826451	0.0666139	0.865949
LOC101928377	0.136894	0.236821	-1.67483	0.918476	-1.57454	0.60053	0.911775	0.725649	-0.280785
FAM210A	0.632516	1.07394	0.417238	-2.37886	0.225324	0.648262	-0.306125	-0.158311	-0.153978
CENPH	1.10673	0.79142	0.675488	-1.53885	0.779768	-1.52482	0.395568	-0.336837	-0.348465
DUSP26	1.43348	1.21196	1.11561	-1.25971	-0.902541	-0.749567	-0.252791	-0.413685	-0.182753
RSPH9	-1.19249	0.576565	0.653813	-1.55686	-1.19967	0.723056	0.421912	0.69735	0.876321
PASK	1.06317	1.00677	1.09471	-1.82011	-0.736009	-0.107369	-0.0191365	-0.822008	0.339978
LOC101928123	1.73276	0.489499	0.936744	-0.917161	0.815092	-0.903128	-0.636991	-0.797908	-0.718908
CLC	-1.29114	-1.348	-1.25638	0.820047	0.465009	0.435045	0.94726	0.936515	0.291634
CKB	0.732741	1.1281	0.736576	-1.81745	-1.46019	-0.0274015	0.0687151	0.358814	0.280098
LOC105378948	0.0562565	1.76601	1.30008	-0.895274	-0.537934	-0.881237	-0.615008	-0.775981	0.583089
CLUH	0.61024	1.14152	1.06853	-1.9707	-1.11693	-0.00585371	-0.0124736	0.215634	0.0700275
SNORA10	0.229585	1.88847	0.595353	-1.53852	-1.18113	-0.0352022	-0.26536	0.423295	-0.116492
ZNF785	1.33743	0.870176	0.436766	-1.46808	-1.11065	0.322831	-1.18774	0.257977	0.541288
SLC26A1	1.20546	-0.954657	0.629178	-1.03153	-0.674093	-0.521002	-0.751187	0.463682	1.63415
HPDL	1.39406	0.597787	1.674	-1.0593	-0.701847	-0.54875	-0.282438	-0.939967	-0.133547
PDE4A	0.444139	1.19434	1.01339	-2.26752	0.202645	0.0866649	-0.286627	-0.161416	-0.225611
SH2B2	0.632305	0.46034	0.60584	-2.58675	-0.0482533	0.320623	0.000735342	0.17411	0.441049
ADAD2	0.750258	-0.980974	1.38016	-1.05789	-0.700244	-1.04384	-0.0496132	0.392948	1.30921
STX18-AS1	1.33296	0.806237	1.17056	-1.18537	-0.82771	-1.17132	-0.177056	-0.569172	0.620877
LOC101929076	0.730243	-1.13022	-1.44689	-1.20717	0.568981	0.0318946	1.09364	0.990915	0.368614
P2RX3	0.760343	1.02956	0.731303	-1.79369	-1.43589	0.0164559	0.24753	-0.21808	0.662473
NR3C2	1.33993	0.958624	1.12344	-1.1971	-0.839299	0.613062	-0.419474	-0.580657	-0.998525
CD5	0.647121	1.17622	0.996648	-1.31766	0.321935	-1.3036	0.340356	-1.1982	0.337179
PRSS21	0.323151	0.516735	0.613023	-1.89211	-1.53421	0.676523	0.839387	0.38993	0.0675752
SHROOM2	-0.602813	-0.890956	-1.20775	-0.967936	-0.112824	0.859646	1.21563	0.236725	1.47028
LACTB2-AS1	0.612525	1.18923	0.872425	-1.20934	-0.851399	1.03787	-0.928603	-1.08985	0.367144
RBM19	0.506936	0.775004	0.501562	-2.57796	-0.113488	0.210241	0.363205	0.164969	0.169528
MAP2K5	0.834834	0.300743	0.576387	-2.32509	0.400648	-0.932995	0.42298	0.31996	0.402537
FAM89A	1.27706	1.26924	0.940374	-1.27195	-0.416417	0.42352	-0.493656	-1.1524	-0.575777
USP53	1.53037	0.824549	0.453808	-1.43864	-1.08052	-0.927138	0.656681	0.339705	-0.358814
GAL3ST1	-0.973264	-0.26664	-1.08109	-0.841133	-0.48299	1.0193	0.859561	0.00720537	1.75905
ENGASE	0.508809	0.355588	0.569972	-2.46636	0.780265	-0.561927	0.211619	0.133215	0.468814
PLBD2	0.672165	0.453728	0.970973	-1.64575	-1.78509	0.171979	0.491863	0.399962	0.270176
MAFG-DT	1.75419	0.541301	-0.61167	-0.869219	-0.511022	-0.855148	-0.0907387	-0.749639	1.39195
LOC101927824	1.00027	1.01523	0.463509	-1.42125	0.572399	0.203083	-1.14029	-1.30166	0.608707
MRPL12	0.986011	1.12818	0.445646	-1.96059	-1.24522	0.00905345	0.34526	0.151666	0.140002
INSRR	-0.905423	-0.69619	-1.01329	-0.773243	-0.414968	1.54261	0.841531	0.0754067	1.34357
AOAH	-1.27147	-1.65436	-0.998571	0.587933	0.906126	0.671887	0.59685	0.56903	0.592569
SLC9B2	1.15139	0.963486	1.56495	-1.0183	-0.660013	-1.00423	-0.0082132	-0.898693	-0.0903765
UMODL1	1.31912	1.00242	-0.0690118	-1.59205	-1.23374	0.237466	0.50442	-0.743308	0.574683
MUC19	0.350851	-0.142368	-1.34108	-1.101	-0.742681	1.30194	0.943174	-0.483668	1.21483
CTXN1	0.169484	1.71592	1.08315	-0.925214	-0.566879	-0.911137	-0.644167	-0.805588	0.884433
LOC729652	1.59076	-0.831545	1.09988	-0.908616	-0.550258	-0.165324	-0.627551	-0.788983	1.18163
ZNF827	0.994512	1.29535	1.00158	-1.42174	-0.334031	0.252454	-0.64281	-1.30209	0.156774
P3H3	1.09376	0.417827	0.972451	-1.31978	-0.961294	-0.576221	0.725353	-1.2001	0.848007
C3	-0.246421	-1.03297	-0.85231	-1.11007	-0.751578	1.3383	0.664969	0.735011	1.25507
GCKR	-0.812433	-0.60307	-0.920365	-0.680171	-0.321675	1.01713	1.26155	-0.560492	1.61953
CLU	0.0308067	-1.21903	0.296485	-1.29614	1.38798	0.482246	0.954282	-1.17644	0.539814
ZNF70	1.18005	1.08818	0.863059	-1.3795	0.263538	-0.867344	-0.368609	-1.25979	0.480416
RAB17	1.12899	-0.925476	0.995576	-1.00265	-0.643825	0.861315	-0.721218	-0.882858	1.19014
PHYH	0.435453	0.883738	0.665441	-2.408	0.654599	-0.528542	0.125435	0.243681	-0.0718102
RHOC	0.899078	1.11962	1.0075	-2.05696	-0.169947	-0.706667	-0.217098	-0.171019	0.295505
PRICKLE3	0.0953495	0.187015	-1.19696	0.972762	-2.09324	0.208527	0.765192	0.569923	0.491426
ADCY5	0.340435	0.870407	-1.43025	-1.18975	-0.830811	0.927701	0.857974	-0.571348	1.02564
TMIGD2	1.371	1.25578	0.589591	-1.10461	-0.745633	-0.360029	-0.82306	-0.984773	0.801734
ALOX5AP	-1.33111	-1.31321	-1.29884	0.820731	0.254341	0.614652	0.80649	0.764047	0.682902
LOC105372883	0.57192	-0.777272	-1.09505	-0.854491	-0.495446	-0.840387	0.955714	1.44244	1.09257
TRIM2	0.480734	1.03014	0.433836	-1.46362	-1.10456	0.790635	0.457282	-1.34375	0.719298
SNORA68	0.981745	1.56737	1.04997	-1.23625	-0.877091	0.00758933	-0.223707	-0.232708	-1.03692
GNA12	1.07425	1.40953	1.14142	-1.01033	-1.31705	-0.132967	-0.804491	-0.368819	0.00845854
PCOLCE2	-0.372476	-1.69278	-1.51165	0.0166681	0.931166	0.37594	0.803717	0.777639	0.671783
TEKT5	-0.964889	0.775377	-1.07311	-0.832274	0.02647	1.64332	-0.0510595	-0.712275	1.18844
CRELD1	0.748148	0.0727864	0.607511	-2.2664	-1.02253	0.510991	0.544556	0.435186	0.369757
WNT10A	1.03927	1.21292	1.10332	-1.79101	0.0668331	-0.545805	-0.510146	-0.672117	0.0967311
LOC105373091	-0.901656	-0.691668	-1.00991	-0.769	0.589455	-0.754875	1.12932	1.15599	1.25235
CCDC116	-1.05967	0.860497	0.473877	-0.926997	-0.567377	1.1177	-0.644942	-0.806943	1.55386
FZD3	0.833721	0.903622	1.41647	-1.59457	-1.23487	0.24204	-0.580499	-0.0898806	0.103964
AIRE	-0.0422496	1.20173	1.49347	-1.19833	-0.338785	-0.684442	-0.916143	-0.578465	1.06322
IMMP2L	1.08419	1.19076	1.14649	-1.11125	-0.751459	0.67328	-0.829062	-0.991141	-0.411808
FBXO10	1.1709	0.572313	1.19934	-1.63095	-1.27112	-0.117393	0.639122	-0.221872	-0.340339
CEBPA	-1.06784	-1.52487	-1.32372	0.600465	0.518428	0.408395	1.03108	0.69952	0.65855
CD74	1.22476	1.42028	1.31176	-0.949653	-0.798666	-0.53647	-0.566121	-0.58888	-0.517003
JPH3	0.441847	-0.637339	-0.955922	-0.714754	-0.354802	1.75196	-0.432438	-0.594588	1.49604
FSTL4	0.633937	0.485312	-0.951424	-1.21025	-0.850277	1.25662	0.783916	-1.09008	0.942248
LUNAR1	-1.28112	-1.0709	-1.3895	-0.14829	0.744222	0.928753	1.03391	0.398919	0.784
LOC101926963	1.18049	1.26083	1.20226	-0.951912	-0.591913	-0.93777	0.421868	-0.831731	-0.752115
SDK2	0.98534	0.500397	0.386893	-1.81643	-1.45643	0.443711	0.548172	-0.356042	0.764386
FOXO4	-1.10096	-0.505003	0.0322728	-1.96833	0.454986	0.91897	0.72665	0.580828	0.860585
UGT3A1	1.06936	-0.774711	-1.09353	-0.852183	-0.491961	1.66375	0.771369	-0.731928	0.439843
GSDME	1.26309	0.908928	0.42152	-1.25235	-0.892079	1.20389	0.0310583	-1.13208	-0.55198
SPOUT1	0.717485	0.641792	0.771742	-2.5163	0.141405	-0.20473	0.177523	0.22443	0.0466525
COBLL1	1.04558	0.919461	1.57225	-1.12487	-0.76456	0.122943	-0.842273	-1.00458	0.0760502
RAD51	0.723945	1.14352	0.476507	-2.02844	0.756955	0.0882763	-0.181368	0.11584	-1.09523
LIN9	0.960789	1.05014	0.626834	-1.73497	-1.37462	0.627086	-0.451258	0.00518741	0.290812
CABP5	-0.383667	-0.673831	-0.992851	-0.751351	-0.390906	1.74305	0.822517	-0.631021	1.25806
LRRC45	0.568288	0.709865	0.352644	-2.38314	0.616302	-0.803831	0.414346	0.392584	0.132937
LINC00885	0.530729	-0.973278	-1.29239	-1.05082	-0.690271	1.40302	0.79737	0.411787	0.863851
LOC105371045	0.121277	-0.669786	-0.988899	-0.747329	-0.386777	2.01707	-0.464543	-0.12615	1.24513
AJAP1	1.05367	0.203795	-1.50331	-1.26173	-0.400301	1.53861	0.409052	-0.407623	0.367838
PLEKHG2	1.06857	1.09615	0.767056	-1.99397	-0.464037	0.433397	-0.824028	-0.0993258	0.0161943
ABCB8	0.369278	0.537609	0.446689	-2.62311	0.592999	0.0251202	0.227007	0.22767	0.196742
SLCO4C1	0.130368	-1.48614	-1.80531	-0.0284081	0.960331	0.339496	0.765695	0.921835	0.20214
LINC00339	0.692426	0.656976	0.624966	0.828247	-1.77209	-1.61763	0.393504	0.298948	-0.105342
LAMB3	-0.276439	-1.98313	-1.30042	0.283874	0.731654	0.761987	0.719412	0.430192	0.632873
AFMID	0.713165	1.00014	0.826321	-2.01201	-1.15026	0.464076	0.0458283	-0.270119	0.382856
ADGRA1-AS1	-0.903659	-0.692998	-1.01226	-0.770577	0.825214	1.56672	0.514437	-0.650155	1.12328
DNHD1	0.555588	0.542007	0.695365	-2.35651	0.929051	-0.548818	-0.262477	0.103958	0.341834
CA9	0.925153	-0.868884	-0.687048	-0.946486	-0.585663	1.82	0.571932	-0.826029	0.597029
HGFAC	0.635579	1.07941	-1.14466	-0.902869	-0.54199	0.678148	-0.619826	-0.782394	1.5986
CCDC27	0.781255	-0.321759	-0.641181	-1.13376	-0.772864	1.72249	0.843801	-1.01328	0.535309
SLC24A4	-0.793896	-2.08703	-0.75878	0.241441	0.702759	0.828928	0.639698	0.477119	0.749761
GAPDHS	1.0767	0.323995	1.11983	-1.25767	-0.896733	-1.24349	0.741822	-0.635829	0.771373
TMEM17	-1.25886	-0.313514	-1.36754	1.41392	-0.764711	0.966854	0.694243	0.666847	-0.037246
CSNK1E	0.916603	1.56281	1.1957	-0.981769	-1.12222	-0.466085	-0.46541	0.141765	-0.78139
PRDM16	-0.508958	-0.79961	-1.11917	-0.87726	-0.516209	1.31081	0.837243	0.131563	1.54158
ENTPD2	-0.99408	-0.281694	-0.601261	-0.860871	-0.499807	1.34262	-0.577684	0.796859	1.67592
SMIM1	1.20557	0.864423	0.920774	-1.30188	-0.205964	-1.28769	-1.01866	0.11221	0.711218
TOGARAM2	-0.84241	-1.13311	-0.951129	-1.21077	0.443879	1.02925	0.810435	0.880988	0.972865
AGAP3	0.451237	0.837567	1.08713	-1.56585	-1.20472	-0.816812	0.776997	-0.35044	0.784894
CDCA5	1.05086	0.859919	0.728588	-2.12406	0.466289	-0.491486	-0.762629	0.270521	0.00199354
SNED1	1.10592	0.293261	0.821388	-2.17339	-0.139092	0.525071	-0.266418	-0.758919	0.592169
SRC	0.0291243	1.05218	1.18277	-1.48675	-1.12553	-0.0820961	0.187027	-0.864413	1.10769
ANKRD53	0.879431	1.23026	0.818647	-1.60287	0.917461	-0.853618	-0.584488	-0.747215	-0.0576018
CYP2B6	-0.322838	-0.279812	-1.60342	-1.36132	0.847074	1.37732	0.640375	0.104467	0.59815
VSIG10L	0.987409	-0.891883	0.686209	-1.47161	-1.1102	-0.568251	0.485864	1.06313	0.819324
TRMT61A	0.726594	0.946923	0.589036	-0.583429	-2.36641	-0.0559736	0.0190892	0.468016	0.256153
SEC31B	0.275187	0.494374	0.665151	-2.38515	0.839586	0.535406	-0.709839	0.0640503	0.221238
FRS3	0.397655	-1.20614	-0.134399	-0.187748	-0.922346	-1.2697	0.814622	1.43026	1.0778
MSI2	0.797122	1.1521	0.824783	-2.23835	-0.136152	-0.526154	-0.122399	0.176477	0.0725737
KLHL25	-0.0811188	0.512144	0.492871	-2.41197	-0.42453	0.646774	-0.0967965	0.940472	0.422152
MSX1	0.14102	1.37672	0.696932	-1.60561	-1.24388	0.738195	-0.81946	0.379984	0.336099
LOC730202	0.654366	0.996686	-0.368297	-1.63355	0.760528	-1.61934	0.302017	0.641588	0.266007
CD300C	-1.22453	-1.01318	0.730497	-1.09101	-0.729119	1.34978	0.845032	0.422848	0.709693
LINC01260	1.27531	1.87449	-0.595753	-0.856023	0.00875699	-0.841803	-0.572116	-0.73518	0.442312
SLC39A1	1.00521	0.800983	0.804135	-2.11555	-1.01664	-0.13711	0.348618	0.112096	0.19826
CLTCL1	-1.57399	-0.859403	-1.45886	0.595705	0.937081	0.520358	0.64604	0.703432	0.489642
KCNE3	-1.74521	-1.53368	-0.380175	0.32743	0.946859	0.613776	0.507662	0.73489	0.528452
LOC102723996	0.779286	1.48994	1.35297	-1.06455	-0.702295	-1.05032	-0.78043	-0.0523553	0.0277608
IGKV2-23	0.511901	1.67008	1.51979	-0.864722	-0.502274	-0.850484	-0.580449	-0.743723	-0.160118
CNR2	1.17733	0.610109	1.41412	-0.297819	-1.65911	0.247496	-0.561764	-1.00876	0.0784011
LOC102724708	-1.51927	-1.30756	-1.12488	0.6919	0.796683	0.373421	0.622662	0.73814	0.728909
IFNLR1	0.972715	1.17407	1.11677	-1.27117	-0.908648	-1.25693	0.112233	-0.412462	0.473422
LRRC3	-1.10748	-0.895763	-0.117533	-1.71143	0.504259	0.867188	0.785998	0.807312	0.867446
LILRA6	-1.255	-1.54685	-1.13	0.630332	0.843961	0.851139	0.461737	0.409606	0.735073
ACVR2A	1.1977	1.56961	1.08855	-0.974398	-0.611853	-0.960156	-0.690049	-0.349786	-0.269607
RGS7	0.234069	-1.2565	-0.18178	1.52248	-0.971912	-1.32023	0.55269	0.789521	0.631656
IGLV4-3	1.47208	1.12204	1.30031	-0.896919	-0.534345	-0.882675	-0.612547	-0.775878	-0.19207
TAS1R3	1.13161	-1.17108	1.59321	-1.24906	-0.886469	0.00665723	-0.0725953	-0.0287269	0.676454
PUS1	0.851258	1.07565	0.644568	-1.36132	0.69626	-0.843415	-1.58059	0.155497	0.362087
LOC100128770	-1.39554	-1.79592	-0.548149	0.621037	0.894445	0.629683	0.321984	0.511302	0.761156
ROPN1L-AS1	0.230127	-1.10252	-1.42361	1.44625	0.190064	0.514113	1.08434	-1.05943	0.120667
FUT11	0.222481	0.603973	0.492404	-2.57718	0.761523	0.0901157	0.32826	0.0747945	0.00362788
ZNF529	0.711873	1.088	0.851891	-2.32171	0.0689126	0.121503	-0.332996	-0.244519	0.0570388
TACC2	-0.628524	0.283769	-1.47639	-1.2332	1.08595	0.889801	0.151893	-0.373443	1.30015
JAM3	1.36534	0.875587	1.33594	-1.05791	-0.694934	-1.04365	0.119791	-0.936732	0.0365548
LGI4	-1.2103	1.39312	0.256743	-1.07635	1.37715	-0.168829	-0.287277	-0.955143	0.670888
MEST	1.38898	0.839576	1.03211	-1.32896	-0.965888	0.342889	-0.15093	-1.20775	0.0499796
MTCP1	0.680769	0.745316	0.962462	-1.42364	-1.0605	-1.40938	0.701095	0.628122	0.175756
PLXNB3	1.06775	-1.4117	-0.432029	-1.48982	0.856233	0.756331	-0.195849	-0.190599	1.03968
VPS33B	0.212727	0.727433	0.519694	-2.61863	0.198164	0.202424	0.308226	0.329348	0.120618
LMX1B	0.0111992	0.0808997	-1.34203	-1.09863	-0.735339	1.17548	1.23757	-0.472736	1.14358
ITPRIPL1	0.95057	0.370892	1.24022	-1.31338	-0.950063	-0.559805	0.759295	-1.19209	0.694357
EPB41L1	0.671838	-1.07418	-0.656414	-1.15233	-0.788987	1.40026	0.646706	-0.291678	1.24479
CEND1	1.6089	-0.624259	-0.945847	-0.702403	-0.339056	-0.68813	0.884135	-0.581104	1.38776
ARHGEF11	-0.0912154	-0.980613	-1.30221	-1.05876	-0.190701	0.761802	0.932245	0.306625	1.62282
GSTM4	0.44878	0.160824	0.378934	-2.59125	0.28818	0.353468	-0.195111	0.586586	0.569588
TGM2	1.35025	0.676001	-1.27909	-1.03562	-0.672235	0.637655	-0.750612	-0.174868	1.24851
SOBP	1.23896	-0.152228	1.21461	-1.23993	-0.876525	-1.22565	0.651609	-0.379133	0.768286
ELFN1	1.05095	-0.809752	-1.13145	-0.887924	-0.524452	1.11046	0.699159	-0.766583	1.25959
CNKSR1	0.647577	0.349603	0.944686	-1.58675	0.988423	0.331702	-1.30164	-0.960477	0.586877
ZBTB10	0.928	1.211	0.783534	-1.70203	-1.33849	0.414978	-0.406964	0.169034	-0.0590633
TICAM2	1.09227	0.932425	0.968134	-1.1881	0.57509	0.57614	-0.902929	-1.06672	-0.986309
KLHL42	0.346889	0.499072	0.67759	-2.60088	-0.0477261	0.231363	0.317369	0.493463	0.0828586
KCTD21	0.480069	-1.11557	-0.932282	-1.19379	-0.830086	0.50518	0.79915	1.26998	1.01735
LHFPL2	0.0278186	1.26692	1.16569	-1.41725	-1.05351	0.691331	-1.13196	0.0583061	0.392641
ATP1A4	-0.829368	-0.616919	-0.938892	-0.695156	1.85896	-0.175566	-0.409837	0.529185	1.27759
WFDC1	0.0136115	-0.279245	-1.10654	-0.862795	-0.499005	-0.848504	1.83349	0.65899	1.08999
CDHR3	0.866235	1.06207	0.817784	-1.35919	-0.99538	-0.44982	0.505714	-1.23774	0.790323
MON1A	0.461035	0.95785	0.81589	-2.02414	-1.15485	-0.401268	0.504097	0.374025	0.467367
ZNF826P	1.09243	1.242	0.805694	-1.25264	-0.888766	-0.732916	0.612605	-1.13117	0.252766
CD34	1.61845	1.18342	0.583335	-1.46887	-1.10497	-0.0998866	-0.00337264	-0.336481	-0.371629
FUNDC1	0.534008	0.823291	0.826708	-2.40318	-0.459363	0.408396	-0.0847347	0.43275	-0.0778773
RALGDS	0.362103	0.868815	0.892658	-2.33192	-0.00644968	0.417019	-0.742734	0.332177	0.208334
MGAT5B	1.07166	0.0678835	0.756977	-1.3656	-1.00157	0.285067	0.100443	-1.24408	1.32922
CDH16	0.667469	-0.947591	-1.26984	-1.0259	-0.661799	1.32184	0.155455	0.539053	1.22132
RASL10A	0.596499	1.58711	0.506318	-1.54111	-1.17695	0.560123	-0.514467	-0.523593	0.50608
KIAA1755	-0.0959309	-0.779296	-1.10165	-0.857626	-0.493415	0.0527465	0.945718	0.275753	2.0537
ABCE1	1.1963	0.742249	1.19037	-1.27257	-0.908305	0.858028	-0.986871	-0.644996	-0.174213
KMO	1.37494	1.13619	0.93225	-1.22938	-0.864878	-1.21507	-0.0467039	-0.365972	0.27863
LOC101928039	0.776013	0.807609	1.25473	-1.30726	-0.942753	-1.29294	0.423658	-0.443846	0.724796
MIR3945HG	-1.42696	-1.72042	-0.378803	-0.0652998	0.991262	0.81419	0.350513	0.548222	0.887291
SH2D5	-0.949237	0.4461	-1.05901	-0.814721	-0.450115	1.15147	-0.02231	-0.186557	1.88438
NAALADL1	0.319845	0.240314	0.326412	-2.6516	0.412435	0.411723	0.473952	0.354249	0.112666
CDC42BPB	0.70717	0.726215	0.84541	-1.6718	-1.30709	0.6913	-0.643629	-0.243627	0.896049
CHST1	-1.49434	-1.28133	-0.11973	0.851867	1.00817	-0.838808	1.15294	0.166012	0.555219
TCTEX1D1	-1.76456	0.00136409	-0.861077	-0.732589	0.400024	-0.211609	1.15385	1.15342	0.861179
GPR35	0.539416	1.64498	0.751372	-1.48954	-1.12479	-0.577811	0.103145	-0.47037	0.623602
TMEM117	0.815887	1.06301	1.15897	-1.38262	-1.01765	0.543526	0.153232	-1.26078	-0.0735797
MUC5AC	0.732934	-0.350358	-1.4161	-0.664584	-0.80657	0.533392	0.755381	-0.542738	1.75864
LOC100505715	0.996106	1.44218	0.548381	-1.11905	-0.754055	-1.10472	0.721169	-0.997204	0.267199
FAM234B	0.467147	1.08772	0.0886635	-2.31264	0.968477	0.213297	-0.441628	-0.210803	0.139768
FAM215A	0.896224	1.45633	1.24595	-0.962152	-0.597036	-0.947809	-0.675787	-0.840262	0.424541
RFX5	1.24529	0.561484	0.919972	-1.98325	-1.11097	0.0363449	0.331749	0.0656831	-0.0662968
SCN10A	0.995252	-0.796846	-1.12002	-0.875375	-0.51024	1.38252	0.518005	-0.753479	1.16018
DLL4	0.922169	1.12657	1.10743	-1.09204	-0.72683	-0.570411	-0.8056	-0.970117	1.00883
E2F1	0.981268	0.884467	0.884238	-2.17821	0.386274	-0.684797	-0.0411013	0.0858864	-0.318026
ESRP2	0.390886	0.218643	-1.55301	-1.30823	-0.942899	1.08109	0.564484	0.551052	0.99799
NAA40	1.05229	0.572607	1.2687	-2.09365	-0.620695	-0.00594462	-0.400809	0.111932	0.115565
LGALS8-AS1	1.01715	0.692645	-1.42842	-1.18363	1.28523	0.473	0.00176273	-1.06167	0.203928
TSNARE1	0.512464	0.290343	0.812569	-1.90151	-1.53614	0.175856	0.354184	0.532021	0.760214
PEA15	1.08872	0.92458	1.02664	-1.27985	0.19325	-1.77301	-0.0523282	-0.258946	0.130931
NECAB3	0.881249	0.799708	0.640297	-1.89975	-1.02685	0.521204	0.518847	-0.878828	0.444117
LCK	1.29835	1.34387	0.865474	-0.327697	-1.4849	-0.820873	-0.548648	-0.620542	0.294959
TMEM119	-0.30923	-0.172993	-0.860753	-1.35955	-0.994096	1.43797	0.619844	0.318326	1.32048
CD84	1.32864	-0.0104748	1.21009	-1.4496	-0.576508	0.740873	0.146169	-1.3276	-0.0615946
LOC101928304	0.736509	-0.788398	-1.11194	-0.867018	1.48156	0.982378	-0.580304	-0.74498	0.892201
FRMD6-AS1	0.047022	0.325341	0.470535	-1.91317	1.11431	-1.39101	0.393219	0.811748	0.142006
LINC02158	-1.63235	-0.167057	-1.74242	0.577378	0.584711	0.315866	0.831861	0.76696	0.465047
SEMA6C	0.986262	0.898795	1.14728	-1.23372	-0.868069	-0.71146	-0.047324	-1.11165	0.939888
CYB561	0.647973	0.46153	0.876705	-2.27967	0.353897	0.414429	0.112561	-0.971724	0.384304
MPND	0.505762	0.530449	0.444661	-2.463	-0.212111	-0.440317	0.647332	0.657188	0.330037
INVS	0.882109	0.470155	0.608657	-1.73302	0.30215	-1.71865	0.141475	0.606366	0.440758
LOC105369869	-1.10144	-0.887854	-1.21154	0.52189	0.760714	-0.952142	1.03748	1.00856	0.824331
KPNA7	0.468629	-0.906324	-1.23017	-0.985018	0.281105	1.40801	0.890603	-0.862866	0.936037
GTF2IRD1	0.664518	-1.03853	-0.854132	-1.11722	-0.751318	1.13822	0.84028	-0.250497	1.36869
C17orf100	0.976418	0.406947	1.26973	-1.12235	-0.756438	-1.10798	1.06649	-1.0002	0.267375
C22orf31	0.828291	-0.739347	-1.06323	-0.818048	0.448203	1.87517	-0.531038	-0.695884	0.695887
NUTM1	-0.932836	-0.719116	-1.04301	-0.797822	1.34957	1.07072	-0.510797	0.340988	1.24231
FUT8-AS1	1.64431	0.69388	1.30965	-0.942853	-0.576896	-0.928477	-0.655827	0.19596	-0.739749
COL2A1	0.232161	-0.634707	-0.958614	-1.22175	-0.855783	1.2465	0.783578	-0.082906	1.49152
TSPAN17	1.01767	0.904688	1.42063	-1.80557	0.139373	-0.710542	-0.226015	-0.274593	-0.46564
HIC2	0.687783	1.04556	0.181049	-1.79339	-1.42731	-0.327759	0.255628	0.578165	0.800281
STX1A	-1.23571	0.0372246	0.154447	-2.00135	0.621327	0.903267	-0.0428317	0.871608	0.692022
